# Supplementary material for: Cryoablation of primary breast cancer tumors induces a systemic abscopal effect altering TIME (Tumor Immune Microenvironment) in distant tumors
Source: Front Immunol. 2024 Dec 2;15:1498942. doi: 10.3389/fimmu.2024.1498942 (PMC11657241; doi:10.3389/fimmu.2024.1498942)
Supplement: Supplementary file 2 [file Table1.xlsx]

## Sheet: ACvsAR
	logFC	AveExpr	t	P.Value	adj.P.Val	B
Mnd1	-0.546794	3.87865	-5.46098	9.6621e-07	0.0197329	5.48456
Pdzd3	-1.42472	-1.59801	-4.85296	9.09768e-06	0.0662087	2.73531
Amh	1.37168	-1.06744	4.72799	1.42601e-05	0.0662087	2.57668
Zfp936	-1.48062	-1.26027	-4.66611	1.77854e-05	0.0662087	2.2496
Gm33022	-1.26416	-1.63381	-4.54384	2.74253e-05	0.0662087	1.87841
Gm28802	1.0706	1.17788	4.50154	3.18232e-05	0.0662087	2.22379
Gm39606	-1.42869	-1.19314	-4.49602	3.24448e-05	0.0662087	1.84632
Prkar2b	-0.4349	5.04744	-4.46559	3.60941e-05	0.0662087	1.90507
Gm41537	-1.36425	-1.04953	-4.44616	3.8631e-05	0.0662087	1.68604
Gm40376	-1.13149	-1.43859	-4.44254	3.91212e-05	0.0662087	1.62737
Col11a1	-1.7618	0.419565	-4.43486	4.01839e-05	0.0662087	1.7976
9430062P05Rik	-1.31969	-1.23639	-4.42996	4.08769e-05	0.0662087	1.60459
Slc12a1	-1.45096	-1.34745	-4.42119	4.21443e-05	0.0662087	1.58342
Meikin	-1.43581	-0.276998	-4.39607	4.59939e-05	0.067029	1.62613
C230037L18Rik	0.973649	1.55	4.37648	4.92305e-05	0.067029	1.85222
Cluap1	0.279195	5.59669	4.33106	5.7608e-05	0.073533	1.36772
Rbfox1	-0.759173	3.13828	-4.2995	6.42266e-05	0.0771588	1.5957
Gm30443	-1.56172	-0.902766	-4.24258	7.80786e-05	0.0795824	1.13502
Dnah14	0.668884	1.49753	4.23999	7.87728e-05	0.0795824	1.43361
Gask1a	-1.29016	0.168991	-4.23937	7.89404e-05	0.0795824	1.26788
Tha1	1.23929	-0.347368	4.1961	9.14974e-05	0.0795824	1.10767
Manbal	0.386872	4.717	4.19569	9.16249e-05	0.0795824	1.04128
Gm52902	-0.997047	1.59828	-4.18911	9.37002e-05	0.0795824	1.27128
Wnt8b	-1.22783	-1.38624	-4.18175	9.60748e-05	0.0795824	0.919826
Tfpi	0.613766	3.46252	4.15752	0.000104306	0.0795824	1.08497
Tvp23b	-0.344627	4.14787	-4.1547	0.000105311	0.0795824	1.00467
Musk	-1.53147	-1.22966	-4.14501	0.000108822	0.0795824	0.836702
Zfp637	-0.710767	2.17858	-4.14424	0.000109108	0.0795824	1.15303
Top3a	0.359958	4.10157	4.06804	0.000141047	0.0993315	0.727371
Ccl17	-1.36688	-0.653032	-4.05032	0.000149676	0.100882	0.674495
Elp3	-0.203743	6.55369	-4.04252	0.000153632	0.100882	0.329712
4732419C18Rik	-1.37053	-0.0689317	-4.00022	0.000176921	0.100882	0.573092
Mybph	-1.17653	-1.1542	-3.99903	0.000177625	0.100882	0.449929
Gm34590	1.15805	0.288964	3.99009	0.000182983	0.100882	0.598128
Cstdc2	-1.72212	-0.435593	-3.97611	0.000191682	0.100882	0.481991
Gm30507	-0.899962	1.92944	-3.9695	0.000195935	0.100882	0.626193
Pank1	-0.399118	3.89372	-3.96292	0.000200255	0.100882	0.453988
2310011J03Rik	-0.600737	2.33429	-3.95132	0.000208091	0.100882	0.573154
Tesc	0.914869	2.16815	3.94471	0.000212687	0.100882	0.533593
Gng8	-1.13627	-1.1346	-3.94288	0.000213984	0.100882	0.298465
Rbbp9	-0.474458	3.24622	-3.93967	0.000216263	0.100882	0.452283
Greb1l	-0.246384	6.10625	-3.9391	0.000216667	0.100882	0.0388842
Lmo7	-0.268101	6.11951	-3.93164	0.000222073	0.100882	0.0361318
Gm39054	-1.32761	-0.182621	-3.92691	0.000225567	0.100882	0.373613
Rbm8a	-0.428455	3.49334	-3.92291	0.000228558	0.100882	0.385848
Gm34471	-1.34645	-0.289157	-3.91318	0.000236006	0.100882	0.331731
4930517G24Rik	-1.29913	-0.312448	-3.91175	0.000237119	0.100882	0.316095
Dbp	0.767953	1.61361	3.91145	0.000237358	0.100882	0.453754
Fam102b	-0.396239	7.54365	-3.8881	0.00025629	0.100882	-0.256005
Denr	0.372384	4.03278	3.88807	0.000256317	0.100882	0.160746
Setmar	-0.524147	2.19797	-3.87867	0.000264343	0.100882	0.360593
LOC118567970	-1.43397	1.27297	-3.85941	0.000281545	0.100882	0.290398
Phlpp2	-0.201394	6.23778	-3.85725	0.000283547	0.100882	-0.219027
5730552O08Rik	1.06873	-0.11566	3.856	0.0002847	0.100882	0.211101
Gm52290	0.507434	3.73663	3.84996	0.000290383	0.100882	0.0871532
B130024G19Rik	0.843034	1.44218	3.83853	0.000301414	0.100882	0.25005
Acaca	-0.204313	7.44823	-3.83772	0.000302216	0.100882	-0.392859
Stat6	0.221564	5.78519	3.83549	0.000304414	0.100882	-0.244397
Plekha4	1.13819	0.212282	3.81787	0.000322399	0.100882	0.152748
Rps6ka6	-0.504095	3.72122	-3.81502	0.000325393	0.100882	0.018722
Gm36182	-1.11193	-1.04044	-3.81263	0.000327933	0.100882	-0.0233399
Hdhd5	0.467039	4.09606	3.80892	0.000331908	0.100882	-0.094481
Drp2	-1.05328	1.35326	-3.8071	0.000333876	0.100882	0.13909
Fbxo17	0.37718	3.96834	3.80129	0.000340238	0.100882	-0.100445
Lrrc3	-1.1785	-1.0153	-3.80095	0.000340607	0.100882	-0.0516592
A630089N07Rik	-0.42312	5.76444	-3.79872	0.000343084	0.100882	-0.347867
LOC118568445	-1.34722	-0.303262	-3.79195	0.0003507	0.100882	0.00283674
Col9a1	-1.27065	-1.10573	-3.78346	0.000360477	0.100882	-0.083257
Arhgap6	-0.416075	9.27134	-3.78324	0.000360732	0.100882	-0.722436
Mylk2	-1.52921	-0.845705	-3.78322	0.000360757	0.100882	-0.0909426
Gm42315	-1.45246	-0.929911	-3.78068	0.000363733	0.100882	-0.0612675
Epb41l4aos	-0.670858	1.92638	-3.77883	0.000365919	0.100882	0.0794091
LOC115489542	-1.21748	0.7295	-3.77701	0.000368085	0.100882	0.0252254
Slc8a3	-1.10434	1.38852	-3.76744	0.000379645	0.100882	0.0443179
Gm36911	-1.28715	-0.794691	-3.76391	0.000383996	0.100882	-0.128612
LOC118567648	-1.23947	-0.843232	-3.76122	0.000387355	0.100882	-0.136046
Mrps17	-0.381362	3.4766	-3.75617	0.000393712	0.100882	-0.127555
A2m	-1.35423	-0.385264	-3.7558	0.000394184	0.100882	-0.0890056
Mip	1.50355	-1.51871	3.75329	0.000397393	0.100882	-0.149399
LOC115490435	-1.26515	-0.971804	-3.75068	0.00040074	0.100882	-0.143079
Gm30818	-1.31397	0.628487	-3.74376	0.000409775	0.100882	-0.045244
Six1	-0.621813	2.87636	-3.73969	0.00041519	0.100882	-0.102366
Tepsin	0.691162	2.30728	3.73683	0.000419018	0.100882	-0.0730597
Zbtb40	0.274189	4.99119	3.73632	0.000419707	0.100882	-0.440009
Tbr1	1.25022	-0.398133	3.73595	0.000420211	0.100882	-0.132234
Ube2ql1	1.1097	0.180329	3.73257	0.000424809	0.100882	-0.0853191
Gm12897	-0.979455	3.60209	-3.72668	0.000432921	0.101627	-0.248976
Gm9875	0.728419	3.96434	3.71057	0.000455896	0.105804	-0.359371
Gm26849	-1.07117	-1.25528	-3.70153	0.000469277	0.106502	-0.32774
Gm33922	-1.13868	-0.574523	-3.7015	0.000469333	0.106502	-0.230006
LOC118567423	0.757689	1.34673	3.69544	0.000478519	0.107393	-0.154776
1700066B19Rik	-1.09051	-1.38251	-3.66664	0.000524589	0.116453	-0.398583
Ms4a2	-1.41832	-0.345756	-3.66161	0.00053307	0.117063	-0.342182
Dhrs13os	-1.17815	-1.30211	-3.64796	0.000556708	0.119346	-0.44313
Pex11a	-0.67935	1.98264	-3.64567	0.000560778	0.119346	-0.299516
Parp2	0.289024	4.70296	3.64555	0.000560996	0.119346	-0.675094
Gm29944	-0.970312	-1.63235	-3.64001	0.000570941	0.120209	-0.473711
Hormad1	-1.1364	-1.25864	-3.63496	0.00058017	0.120906	-0.469081
1110017D15Rik	1.16206	-0.988268	3.62762	0.000593825	0.121132	-0.433268
Gm39497	-0.38663	3.455	-3.62702	0.000594954	0.121132	-0.505574
Gm29948	0.97839	0.107683	3.6225	0.000603522	0.121132	-0.385021
Fhl1	-1.47413	1.93403	-3.62174	0.000604979	0.121132	-0.359226
Gm5106	-1.16731	0.126561	-3.61773	0.000612697	0.121487	-0.422633
Cxcr3	-0.832684	1.6002	-3.61234	0.000623232	0.12181	-0.383832
Gm8883	-1.35721	-0.644119	-3.61081	0.000626259	0.12181	-0.497845
Gm5127	-0.843642	3.11152	-3.60674	0.000634365	0.122223	-0.502909
Wdr90	0.616271	2.77334	3.60071	0.000646545	0.122347	-0.508405
Esr1	-0.32816	7.71539	-3.5974	0.000653335	0.122347	-1.15512
Skiv2l	0.344357	4.52159	3.5948	0.00065871	0.122347	-0.791316
Sys1	0.483697	2.76146	3.59468	0.000658973	0.122347	-0.52634
Samm50	0.37977	4.29737	3.59056	0.000667589	0.12283	-0.767171
Sit1	1.18786	-0.22327	3.58712	0.00067486	0.12306	-0.484056
Cldn22	-1.0794	-1.16998	-3.58324	0.000683154	0.123396	-0.591263
Ky	-1.31542	-0.553571	-3.57797	0.000694556	0.123396	-0.57279
Snap23	-0.199839	5.98238	-3.57785	0.000694829	0.123396	-1.03576
LOC118567738	-1.20412	-0.698168	-3.56623	0.000720655	0.124796	-0.599287
Sag	0.580943	2.59226	3.56423	0.000725194	0.124796	-0.608317
Tnnt3	-0.850104	2.92914	-3.5612	0.000732121	0.124796	-0.613507
Aldh1l2	0.600244	2.91029	3.56005	0.00073478	0.124796	-0.649346
4933439C10Rik	-0.496835	2.6345	-3.55973	0.000735513	0.124796	-0.592428
Ly6d	0.857466	1.62391	3.55697	0.000741906	0.124796	-0.543326
Ak6	0.413319	3.39737	3.55148	0.000754769	0.124796	-0.739349
Tlcd2	1.47015	-0.892738	3.55071	0.00075661	0.124796	-0.63158
Bdkrb2	-0.779078	3.19004	-3.55024	0.000757707	0.124796	-0.645981
Fam171a1	-0.418895	4.91853	-3.5454	0.000769284	0.125542	-0.957003
LOC102640059	-0.991994	0.859586	-3.53712	0.000789455	0.125542	-0.606387
Dmap1	-0.463656	3.06281	-3.53652	0.00079095	0.125542	-0.698269
D130037M23Rik	-1.14116	0.65719	-3.53495	0.000794837	0.125542	-0.627542
Epb41l4a	-0.387772	5.90043	-3.52977	0.000807809	0.125542	-1.1585
Gm30474	-1.62884	0.684528	-3.52684	0.000815207	0.125542	-0.629757
Col8a1	-0.650609	8.38216	-3.52294	0.000825201	0.125542	-1.43282
Arl4aos	-1.21966	-1.69615	-3.52284	0.00082545	0.125542	-0.769087
Osbpl1a	-0.274338	5.82736	-3.52196	0.000827731	0.125542	-1.17623
Mipol1	-0.267317	7.11221	-3.51888	0.0008357	0.125542	-1.33005
Gm34286	-1.10273	-1.05322	-3.51847	0.000836771	0.125542	-0.736095
Fzd5	-0.576503	4.11611	-3.51525	0.00084521	0.125542	-0.919493
Gm31610	-1.22667	-1.07077	-3.51449	0.000847204	0.125542	-0.76035
Erc2	-0.842634	2.90345	-3.5112	0.00085594	0.125542	-0.750085
Cep112	-0.444087	4.80462	-3.50714	0.000866834	0.125542	-1.08343
Nnt	-0.212459	6.81346	-3.50476	0.000873256	0.125542	-1.34471
Gm46764	-0.862819	0.986088	-3.50231	0.000879932	0.125542	-0.686551
Gm35712	-1.27071	-0.908051	-3.50075	0.000884219	0.125542	-0.791454
E2f2	0.398752	3.72691	3.50063	0.000884541	0.125542	-0.928355
Smc2os	-1.14382	-0.721008	-3.5004	0.00088518	0.125542	-0.775682
Als2cl	0.264081	6.47212	3.49703	0.000894489	0.125792	-1.33972
Gm8493	1.40175	-0.517202	3.49409	0.000902714	0.125792	-0.752073
Ppih	0.349937	4.13666	3.49138	0.000910319	0.125792	-1.03736
Mpp2	0.782481	0.768225	3.48954	0.000915556	0.125792	-0.719934
Gm30961	-1.21473	-0.906652	-3.48877	0.000917739	0.125792	-0.813275
Metap1d	-0.240903	6.12291	-3.48526	0.000927789	0.125826	-1.32122
Irs2	-0.323898	5.90684	-3.48438	0.000930308	0.125826	-1.31651
Pvalb	-1.84032	-1.38125	-3.4804	0.000941861	0.125927	-0.870281
Pla2g3	-1.05746	-1.47039	-3.47987	0.000943393	0.125927	-0.871247
2900060N12Rik	-1.08772	-0.84914	-3.47299	0.000963709	0.127804	-0.850039
Macrod2	-0.237964	6.05753	-3.47013	0.000972291	0.12811	-1.35558
Gm41414	-1.05916	0.587353	-3.46551	0.00098626	0.129118	-0.796202
Dmac2	0.552734	3.02615	3.45746	0.00101111	0.13084	-0.950074
Peak1	-0.282253	8.76345	-3.4571	0.00101223	0.13084	-1.65849
Cd300ld4	-1.24537	-0.0732457	-3.45374	0.00102279	0.131374	-0.858513
Adgrg7	-1.21406	-0.0497825	-3.44475	0.00105151	0.133141	-0.868955
Apex2	-0.208245	7.24052	-3.44353	0.00105548	0.133141	-1.56572
Slc35f5	-0.330834	5.26594	-3.43799	0.00107364	0.133141	-1.34178
2900079G21Rik	-1.07806	-0.246576	-3.43659	0.00107828	0.133141	-0.915248
Gm4876	-0.583035	3.98834	-3.43649	0.0010786	0.133141	-1.12102
Pbxip1	0.293656	4.78614	3.43641	0.00107888	0.133141	-1.28897
Pym1	0.403969	5.05039	3.43494	0.00108376	0.133141	-1.33957
LOC118568119	-1.09122	-1.04001	-3.43346	0.0010887	0.133141	-0.958481
Atp1b2	-1.31568	-0.648966	-3.42451	0.00111907	0.134525	-0.965721
Rhox5	-1.07536	-0.00127935	-3.4236	0.00112219	0.134525	-0.924841
Zfp57	-0.701181	1.79855	-3.42282	0.00112487	0.134525	-0.900653
Gm4972	-0.780818	1.81917	-3.42239	0.00112636	0.134525	-0.899906
G730013B05Rik	-1.09765	0.638093	-3.40955	0.00117161	0.137741	-0.94339
Kctd2	0.306477	3.71011	3.40847	0.00117551	0.137741	-1.19718
Myo1c	0.20374	6.29563	3.40604	0.00118429	0.137741	-1.57936
Gm40527	-0.962466	-1.26064	-3.40492	0.00118834	0.137741	-1.0344
Ubtd2	-0.275591	6.20473	-3.40373	0.00119266	0.137741	-1.5686
Rad23a	0.322509	3.99341	3.40285	0.00119591	0.137741	-1.2623
Gm35746	-0.972673	0.659797	-3.40159	0.00120051	0.137741	-0.957451
Nyx	1.00236	0.0591985	3.39971	0.00120743	0.137762	-0.97255
Pnn	0.20757	5.60632	3.39504	0.0012248	0.138967	-1.52715
Phf1	0.403233	4.23129	3.38174	0.00127555	0.143566	-1.35716
Fgd1	-0.510432	4.49218	-3.38076	0.00127939	0.143566	-1.36937
Timm29	-0.380307	3.36433	-3.37793	0.00129046	0.143822	-1.20386
Ptpmt1	-0.417331	3.32433	-3.3739	0.00130642	0.143822	-1.18966
Slfn2	0.291979	5.67574	3.37064	0.00131943	0.143822	-1.61565
Bscl2	0.435856	3.52017	3.37059	0.00131964	0.143822	-1.27056
Zfp804a	-1.12657	2.48333	-3.3694	0.00132441	0.143822	-1.08644
Acad11	0.413388	3.23128	3.36886	0.00132661	0.143822	-1.23934
Acbd6	-0.19551	7.05429	-3.36778	0.00133097	0.143822	-1.76448
Olfr1258	1.43731	-1.44738	3.35895	0.00136717	0.146876	-1.13519
Tapbpl	0.277346	5.0419	3.35446	0.00138596	0.146876	-1.56668
Rhbdl3	1.11335	1.29372	3.3535	0.00138999	0.146876	-1.07353
Stab2	1.76805	1.73467	3.3529	0.00139253	0.146876	-1.11864
Amd2	-1.18221	0.0728911	-3.35135	0.0013991	0.146876	-1.09527
Gm5431	-0.382607	3.91835	-3.34846	0.00141144	0.146876	-1.4197
C230024C17Rik	-1.12554	-1.06213	-3.3453	0.00142499	0.146876	-1.14658
Proser3	-0.473817	3.64258	-3.34502	0.00142624	0.146876	-1.31759
Lrp2bp	0.685978	1.75071	3.3439	0.00143109	0.146876	-1.12206
Mlip	-1.72677	0.261572	-3.34388	0.00143115	0.146876	-1.12124
LOC118568020	-0.609345	2.58155	-3.33978	0.00144905	0.147423	-1.18507
Nln	-0.207518	6.3258	-3.33935	0.00145092	0.147423	-1.76472
Ms4a8a	1.0783	-0.238209	3.33369	0.00147602	0.148041	-1.12898
Pard6g	0.870676	2.42671	3.33353	0.00147673	0.148041	-1.18969
Gm46418	-1.1812	1.06306	-3.33308	0.00147875	0.148041	-1.12778
Sytl1	1.16393	0.394279	3.32964	0.0014942	0.148859	-1.1424
Usp11	-0.45524	4.53867	-3.32775	0.00150278	0.148987	-1.52371
Kdelr1	-0.314178	4.82056	-3.32424	0.00151878	0.1494	-1.59178
Gkap1	-0.306389	4.68297	-3.32363	0.00152158	0.1494	-1.58835
Shq1	-0.194782	6.02675	-3.32193	0.00152941	0.149451	-1.78182
Fam234b	0.386515	4.41536	3.31773	0.00154891	0.150447	-1.54967
Gpd1l	0.355102	4.60442	3.316	0.00155701	0.150447	-1.61631
Nutf2	-0.296889	4.947	-3.315	0.00156171	0.150447	-1.65885
Fam104a	0.299208	3.96977	3.31284	0.00157195	0.150723	-1.51802
Rims2	-0.349601	7.15709	-3.30986	0.00158611	0.150964	-1.92826
1700094D03Rik	0.401398	3.14884	3.3085	0.00159262	0.150964	-1.40668
Zcchc17	0.33502	4.11891	3.30767	0.00159664	0.150964	-1.56129
Arrb1	0.363181	5.38004	3.30186	0.00162477	0.152352	-1.77056
Rnf39	-1.32045	0.859041	-3.30156	0.00162624	0.152352	-1.20727
Gm39422	-0.683825	1.51661	-3.2958	0.0016547	0.153637	-1.22473
Prr9	-0.947006	-1.18129	-3.29573	0.00165501	0.153637	-1.29729
Pole2	0.41376	3.78376	3.29239	0.00167173	0.154292	-1.53498
Bmp6	1.04579	0.557666	3.28785	0.00169469	0.154292	-1.23977
2310010J17Rik	-0.888883	0.302136	-3.28656	0.00170124	0.154292	-1.24921
Pmel	1.0794	2.10081	3.28533	0.00170755	0.154292	-1.30508
Zscan30	-0.290971	4.65527	-3.28443	0.00171217	0.154292	-1.69521
Mdk	1.06338	0.338136	3.28395	0.00171464	0.154292	-1.25038
Gm41496	0.830498	1.28987	3.28389	0.00171495	0.154292	-1.26075
Nlgn1	-0.524801	3.19826	-3.2805	0.00173247	0.154888	-1.43375
Igfn1	-1.29882	-0.746391	-3.27968	0.00173673	0.154888	-1.31975
Crppa	-0.419673	6.88881	-3.27659	0.00175286	0.155332	-1.99766
Sh3rf1	-0.419443	8.31446	-3.27498	0.00176138	0.155332	-2.14256
Sgpp2	0.687688	2.88332	3.27417	0.00176562	0.155332	-1.44389
Zmynd19	-0.326521	4.09559	-3.27294	0.00177214	0.155332	-1.61005
Erich1	0.238426	5.27834	3.27049	0.0017852	0.155809	-1.83519
Wrap73	0.473971	2.89261	3.2661	0.0018088	0.156118	-1.46028
Mthfd2	0.673526	3.08723	3.26598	0.00180942	0.156118	-1.53173
Dgke	0.543606	3.66463	3.26557	0.00181168	0.156118	-1.59183
a	0.867635	0.379309	3.26206	0.0018308	0.156462	-1.30435
Gm41611	-0.99198	-1.18883	-3.2618	0.00183222	0.156462	-1.36802
Gm21145	-0.630361	2.45299	-3.26062	0.00183865	0.156462	-1.38087
Lancl2	-0.328423	3.86079	-3.25554	0.0018668	0.157556	-1.60101
Kcnj2	-0.895045	1.42795	-3.25551	0.00186694	0.157556	-1.32371
Prkag1	0.28708	5.02845	3.25267	0.00188287	0.158132	-1.8475
Actn3	-2.09249	-0.814895	-3.25079	0.00189344	0.158132	-1.3885
Ctxn1	-0.698029	3.80721	-3.2477	0.00191096	0.158132	-1.59872
Akap8	0.192264	6.60938	3.24694	0.00191528	0.158132	-2.06437
Tsx	1.50729	-1.1122	3.24511	0.00192574	0.158132	-1.381
Abat	0.789189	1.28414	3.24354	0.00193478	0.158132	-1.35647
Clpb	0.208676	5.36102	3.24255	0.00194054	0.158132	-1.9274
Twnk	-0.415469	3.90359	-3.24228	0.0019421	0.158132	-1.64942
Zw10	0.343506	4.22884	3.24204	0.00194346	0.158132	-1.75916
Zc3hav1	0.216155	7.78292	3.23977	0.00195664	0.158193	-2.20591
Gm39063	-0.884681	-1.91808	-3.238	0.00196697	0.158193	-1.44933
Ovol2	-0.625814	2.50419	-3.23588	0.0019794	0.158193	-1.45929
Nr2f1	-0.890953	2.74153	-3.23577	0.0019801	0.158193	-1.50732
Gm13817	-1.07417	-1.3257	-3.23528	0.00198293	0.158193	-1.43612
Nudt19	0.461358	2.74676	3.22988	0.00201505	0.160002	-1.54776
Pilra	-0.687133	2.81167	-3.22884	0.00202128	0.160002	-1.51175
Mapkap1	0.194534	7.23401	3.22539	0.00204213	0.161029	-2.18879
Sgk1	0.28747	5.86819	3.22107	0.00206845	0.162477	-2.05229
Rnu12	-1.03731	1.28017	-3.21805	0.00208706	0.163079	-1.41724
D830024N08Rik	-0.857403	-1.09511	-3.21608	0.00209932	0.163079	-1.46659
Ppp1r42	0.967561	-0.150679	3.21596	0.00210007	0.163079	-1.42356
Gm30790	-1.0892	-1.89584	-3.21248	0.00212185	0.163634	-1.50154
Ankrd28	-0.268874	8.82172	-3.21181	0.00212606	0.163634	-2.35419
Tspan2	-0.332121	5.19163	-3.21098	0.00213125	0.163634	-1.96195
Slc35b1	0.413429	3.22068	3.20933	0.00214174	0.163823	-1.66546
Gm32718	-0.960798	-0.909141	-3.2041	0.00217514	0.16517	-1.48507
Zfp51	0.366392	4.01062	3.20404	0.00217553	0.16517	-1.82346
Lrp11	1.05235	0.39638	3.20181	0.00218989	0.165645	-1.45347
Sp2	0.360265	3.66582	3.19673	0.00222302	0.166575	-1.77912
Hspbap1	0.147385	5.70824	3.19587	0.00222868	0.166575	-2.09846
Bmpr1b	-0.737986	3.77645	-3.19535	0.00223215	0.166575	-1.70145
Klhdc1	0.519607	4.11672	3.19326	0.00224597	0.166575	-1.88611
Gm33102	0.935265	-1.09043	3.19223	0.00225275	0.166575	-1.51041
Orai1	0.487854	3.28922	3.19109	0.00226038	0.166575	-1.73243
Helb	0.393433	4.16842	3.19095	0.00226133	0.166575	-1.88233
Dpp8	0.141784	7.31811	3.18884	0.00227542	0.166575	-2.29734
Gp1ba	0.496576	2.15735	3.18882	0.0022756	0.166575	-1.59133
Zfp804b	0.915316	1.10425	3.18528	0.00229945	0.16772	-1.50348
Usp13	-0.75053	2.67303	-3.18204	0.00232149	0.168726	-1.57559
A430010J10Rik	-1.3973	1.47815	-3.17753	0.00235255	0.169979	-1.54015
Tmeff1	-0.417562	4.66556	-3.17555	0.00236631	0.169979	-1.97944
Rfx1	0.265443	5.19069	3.17519	0.00236881	0.169979	-2.08061
Wnt10b	-0.598519	1.84629	-3.17473	0.00237203	0.169979	-1.55135
Cntn2	-1.12478	-0.433359	-3.16909	0.00241173	0.171893	-1.55992
Gm17079	-1.0444	-0.957676	-3.16768	0.00242173	0.171893	-1.57407
Ppp1r9a	-0.70567	8.78836	-3.16736	0.00242399	0.171893	-2.48152
Ebf4	-0.508449	2.69177	-3.16555	0.00243691	0.172211	-1.64713
Dmd	-0.405467	6.48252	-3.16336	0.00245268	0.172386	-2.27726
Nol4l	-0.456077	3.72379	-3.16286	0.00245627	0.172386	-1.8654
Casq1	-1.24994	-1.17785	-3.15661	0.0025017	0.174974	-1.60833
Spire1	-0.203584	5.12059	-3.15442	0.00251787	0.175503	-2.12032
Gm46659	-0.963233	-0.908023	-3.15228	0.0025337	0.175686	-1.61134
Ntpcr	-0.468147	4.11499	-3.15174	0.0025377	0.175686	-1.94328
Ccl1	-1.14553	-1.35804	-3.14994	0.00255114	0.17602	-1.6341
Gm31005	-1.09974	-0.762262	-3.14698	0.00257334	0.176954	-1.62119
Noxo1	0.805884	-0.00559494	3.14413	0.00259489	0.177694	-1.59921
Nsmce4a	0.301747	4.65492	3.14242	0.00260795	0.177694	-2.09417
Mir17	-1.29015	-1.68885	-3.14088	0.00261966	0.177694	-1.6556
Krcc1	0.226534	6.13661	3.13904	0.00263385	0.177694	-2.3132
Triqk	0.725248	0.733029	3.1374	0.00264644	0.177694	-1.61082
Pak1	-0.27648	6.82088	-3.13691	0.00265024	0.177694	-2.38194
Tcp11x2	-0.535233	2.30457	-3.13651	0.00265334	0.177694	-1.75503
Vil1	0.802777	0.306128	3.1355	0.0026612	0.177694	-1.61543
Tmco6	0.544386	2.25194	3.13535	0.00266241	0.177694	-1.72203
Ncapd3	0.229855	5.86261	3.13375	0.00267483	0.177708	-2.28462
Acpp	0.663913	4.37343	3.13274	0.00268276	0.177708	-2.03945
Aldh7a1	-0.376554	4.0574	-3.12958	0.00270758	0.177708	-1.98498
Ensa	0.233042	5.15075	3.12617	0.00273467	0.177708	-2.21004
Pp2d1	0.498283	2.7951	3.12396	0.00275234	0.177708	-1.80353
Gm32765	-1.07371	-1.59754	-3.12373	0.00275423	0.177708	-1.69588
Mtcl1	-0.514872	6.61512	-3.12329	0.00275771	0.177708	-2.38539
Smg9	0.282011	4.69569	3.12327	0.00275789	0.177708	-2.1452
Gm38957	0.596219	1.87724	3.12179	0.00276983	0.177708	-1.71238
Zfp784	0.664538	1.86996	3.12038	0.00278121	0.177708	-1.7147
Mrvi1	0.772065	3.0814	3.12011	0.00278346	0.177708	-1.87041
Gm40943	0.886268	-1.04708	3.11891	0.00279316	0.177708	-1.66874
Gm5148	-0.247948	4.54707	-3.11815	0.00279938	0.177708	-2.11504
Nlrp4g	-0.425898	3.25364	-3.11789	0.00280145	0.177708	-1.92428
E230032D23Rik	0.476238	2.16617	3.11783	0.00280199	0.177708	-1.77423
Mterf1a	0.548028	2.16672	3.11674	0.00281085	0.177708	-1.74826
Dnase1	0.432168	2.59763	3.11673	0.00281099	0.177708	-1.82594
Card14	0.820595	1.57545	3.11475	0.00282722	0.177708	-1.6895
A230045G11Rik	0.377516	3.29438	3.11353	0.00283727	0.177708	-1.94756
Uckl1	0.271889	4.4311	3.11141	0.00285479	0.177708	-2.12948
Cox8a	-0.393178	4.31973	-3.11051	0.00286231	0.177708	-2.08196
Fastkd3	-0.3308	3.16536	-3.10886	0.00287606	0.177708	-1.897
Kcnb2	-1.25857	-0.0338552	-3.10871	0.0028773	0.177708	-1.69355
Gm5800	-1.00659	-0.50013	-3.10551	0.00290417	0.177708	-1.70344
Tcap	-1.36364	-1.35486	-3.10529	0.00290604	0.177708	-1.73106
Gdpd2	-1.23091	-0.105608	-3.10485	0.00290975	0.177708	-1.70291
Cpne9	0.739922	0.932317	3.10482	0.00291	0.177708	-1.69589
Gm29679	-1.11016	-1.55348	-3.10464	0.00291157	0.177708	-1.73495
Glipr1	0.558046	2.83999	3.10424	0.00291496	0.177708	-1.89304
Sos2	-0.147389	7.24093	-3.10079	0.00294429	0.178277	-2.52246
L1cam	0.899729	2.68022	3.09907	0.00295906	0.178277	-1.86621
Gm14232	1.34864	-1.4456	3.09829	0.00296572	0.178277	-1.73642
Gm30173	-1.16229	-1.15143	-3.09818	0.00296669	0.178277	-1.73871
Sirpb1b	-0.488752	3.46275	-3.09803	0.00296794	0.178277	-1.9771
Zdhhc18	0.340706	6.32348	3.08992	0.00303861	0.179791	-2.46441
Smyd1	-1.25907	0.198689	-3.08756	0.00305942	0.179791	-1.73143
9530052C20Rik	-0.424943	3.15236	-3.08738	0.00306102	0.179791	-1.94195
Rsph3b	-0.393093	4.08242	-3.0866	0.00306795	0.179791	-2.10773
Gm15322	-1.03289	-0.553538	-3.08602	0.00307311	0.179791	-1.75659
Dusp8	-0.860691	1.58787	-3.08572	0.00307577	0.179791	-1.74918
Gm6634	-0.539656	5.99572	-3.08552	0.00307759	0.179791	-2.40587
Fgf22	1.06805	-0.453698	3.08358	0.00309486	0.179791	-1.75239
Kctd16	-1.07474	-1.16919	-3.08207	0.00310838	0.179791	-1.78253
Gm22317	-1.67508	-0.825423	-3.08169	0.00311182	0.179791	-1.7645
Ttc9	-0.516933	3.72645	-3.08039	0.00312358	0.179791	-2.08549
Unc45a	0.374645	3.53816	3.08036	0.0031238	0.179791	-2.05658
Gm45871	0.353927	3.11936	3.07943	0.00313229	0.179791	-1.99555
L3hypdh	-0.59487	3.74406	-3.07788	0.00314633	0.179791	-2.06082
Sun2	0.292324	5.6266	3.07708	0.00315364	0.179791	-2.40609
Gm34464	-1.06391	-0.177484	-3.07698	0.00315451	0.179791	-1.76384
Smdt1	0.563329	2.10732	3.07598	0.00316365	0.179791	-1.83815
1600020E01Rik	0.321358	5.09129	3.07591	0.00316432	0.179791	-2.33521
Hlcs	0.224354	6.73888	3.07509	0.00317179	0.179791	-2.55557
Gm34697	-1.26266	-0.811709	-3.07428	0.00317919	0.179791	-1.79203
AI413582	0.584443	1.61957	3.07339	0.00318735	0.179791	-1.81245
Trim72	-1.20688	-0.518164	-3.07167	0.00320327	0.179791	-1.78919
Rad9a	0.346512	3.43838	3.07107	0.00320885	0.179791	-2.0732
Gm34324	-0.979773	-0.293958	-3.07013	0.00321758	0.179791	-1.78187
Gm35037	-0.998189	-0.112363	-3.07004	0.00321841	0.179791	-1.77647
Maoa	-0.459478	5.36019	-3.0689	0.00322898	0.179791	-2.36249
Gm36371	0.944778	-0.211297	3.0687	0.00323083	0.179791	-1.77733
Slc22a15	-0.291465	5.90325	-3.06426	0.00327253	0.181617	-2.47011
Ppp1r3g	-0.810912	0.712072	-3.06325	0.00328207	0.181652	-1.79145
Gm128	0.688943	1.54228	3.05896	0.00332284	0.18208	-1.84348
Slc46a2	-0.965146	-1.21812	-3.05837	0.00332852	0.18208	-1.83831
Sms	-0.200461	6.07823	-3.0583	0.00332921	0.18208	-2.50974
Brd8dc	0.509309	1.94837	3.05694	0.00334223	0.18208	-1.88765
Ap1m2	0.663781	1.37766	3.05609	0.00335041	0.18208	-1.82592
Mocs3	-0.903712	0.270083	-3.05603	0.00335103	0.18208	-1.80853
Dand5	0.556884	2.03126	3.0547	0.00336388	0.18208	-1.92587
Psmg1	-0.358201	3.33913	-3.05404	0.00337023	0.18208	-2.05631
Zbtb25	0.322124	5.37582	3.05387	0.00337189	0.18208	-2.43941
Supt7l	0.275528	3.75859	3.05314	0.00337896	0.18208	-2.17429
Gk	-0.371767	5.84374	-3.04895	0.00341991	0.183051	-2.50969
Gm35410	-1.07386	-0.765024	-3.04859	0.00342345	0.183051	-1.84252
Gm5622	-0.775501	1.9023	-3.04855	0.00342386	0.183051	-1.88102
Gm46565	0.5934	3.09942	3.04104	0.00349851	0.186389	-2.10993
Ccdc142	0.430604	2.51362	3.04018	0.00350718	0.186389	-2.00368
Rnf181	0.284432	3.50505	3.03819	0.00352729	0.186389	-2.15441
B230208H11Rik	-0.883512	1.04672	-3.03781	0.00353112	0.186389	-1.85792
Trmo	0.611612	2.11788	3.03756	0.00353361	0.186389	-1.97254
Fundc1	-0.148923	6.07835	-3.03683	0.00354106	0.186389	-2.57017
Rpf1	0.211161	5.34926	3.03398	0.00357007	0.187243	-2.48274
Bcl7c	-0.279917	4.71957	-3.03344	0.00357561	0.187243	-2.36096
Pglyrp2	1.11722	1.53142	3.03003	0.00361074	0.188599	-1.96213
Ankdd1b	0.835884	-0.209731	3.0267	0.00364531	0.189358	-1.87955
Urb2	-0.201653	5.48379	-3.02609	0.00365164	0.189358	-2.51071
Prodh	-0.365096	3.79801	-3.02538	0.00365917	0.189358	-2.23997
Appbp2os	0.572708	1.61255	3.02507	0.00366237	0.189358	-1.9662
Gm35180	0.426248	2.14524	3.02333	0.00368065	0.189823	-1.99932
Ankrd42	-0.467302	3.73711	-3.02108	0.00370436	0.189939	-2.22269
Gm21885	0.51529	2.67049	3.02097	0.00370554	0.189939	-2.09117
1110038F14Rik	0.621184	1.64827	3.02048	0.0037108	0.189939	-1.9466
Ppp1r14c	-0.524607	7.6851	-3.01844	0.00373248	0.190147	-2.7832
Arnt	-0.108459	7.00786	-3.0182	0.00373506	0.190147	-2.71631
Tdrd6	-0.995765	-0.731618	-3.01747	0.00374279	0.190147	-1.9111
Dnah17	0.506605	3.33004	3.0161	0.00375749	0.190201	-2.19629
D330041H03Rik	0.636907	1.60139	3.01563	0.00376249	0.190201	-1.96008
Pycrl	-0.648822	1.65395	-3.01433	0.00377649	0.190438	-1.93532
Rbm28	0.257015	5.39318	3.00848	0.00384017	0.192858	-2.56088
Tlcd1	0.541289	1.89876	3.00736	0.00385242	0.192858	-2.00054
Lamtor4	0.382725	2.35193	3.00732	0.00385282	0.192858	-2.06243
LOC118567549	-0.957129	-1.36454	-3.00525	0.00387568	0.193171	-1.95736
4921522P10Rik	0.503451	2.03701	3.00504	0.00387799	0.193171	-2.04676
Grwd1	-0.590755	2.41908	-3.00093	0.00392359	0.194967	-2.03225
Tafa5	-1.0792	-0.105786	-2.9999	0.00393515	0.195067	-1.94453
Stt3b	0.149976	7.96578	2.99271	0.00401647	0.198403	-2.88648
Trim43b	-0.569034	1.90979	-2.99224	0.00402187	0.198403	-2.01262
Cfap99	-0.927432	-1.21965	-2.98883	0.00406106	0.199317	-1.98917
Gm42209	-1.11304	-0.779516	-2.98864	0.00406324	0.199317	-1.97517
Btd	-0.299254	4.33358	-2.98751	0.00407631	0.199317	-2.40933
Gm42098	-1.01207	-0.335659	-2.98724	0.00407944	0.199317	-1.97225
Lysmd4	-0.60019	1.64608	-2.98537	0.00410111	0.199642	-2.00551
B230354K17Rik	-0.323375	4.14231	-2.98498	0.00410564	0.199642	-2.38496
Acap1	0.696337	4.89849	2.98264	0.00413301	0.200495	-2.55073
5430437J10Rik	-1.19911	4.55946	-2.98049	0.00415831	0.201104	-2.48462
Wdr63	-1.01878	-0.592485	-2.97924	0.00417308	0.201104	-1.99362
Amot	-0.430063	4.98417	-2.97768	0.00419162	0.201104	-2.55973
Gm16618	0.8263	0.937321	2.97748	0.00419402	0.201104	-2.00225
Tmem170b	-0.196689	5.86763	-2.97613	0.00421003	0.201104	-2.70776
Sdf2	0.234153	4.46733	2.97391	0.00423661	0.201104	-2.50112
Dnajb11	0.303789	4.86321	2.97369	0.00423924	0.201104	-2.55785
mt-Rnr2	-0.589116	5.05146	-2.97218	0.00425747	0.201104	-2.56128
Rpap2	-0.185817	5.7685	-2.97217	0.00425755	0.201104	-2.69598
Gm12610	-0.228365	5.89701	-2.97125	0.00426859	0.201104	-2.7166
Klc2	0.373581	3.44974	2.97065	0.00427595	0.201104	-2.3242
Gm35880	-0.60746	2.45447	-2.97033	0.00427981	0.201104	-2.10311
Dpep1	1.37833	-1.30671	2.96988	0.00428525	0.201104	-2.02168
Cdkl1	1.02822	1.28747	2.96975	0.00428684	0.201104	-2.05389
Gm3458	-0.887565	-0.870937	-2.96922	0.00429327	0.201104	-2.0236
Capn11	0.735038	0.956425	2.96465	0.00434906	0.202407	-2.03753
Kank1	-0.446034	5.0619	-2.96412	0.00435563	0.202407	-2.57706
Arf6	0.24722	6.74578	2.96376	0.0043601	0.202407	-2.83968
Ten1	0.287403	3.56265	2.96371	0.00436073	0.202407	-2.3644
Dtnb	-0.14271	7.81494	-2.96132	0.00439018	0.203312	-2.94994
Serf1	-0.620118	2.44313	-2.96019	0.00440433	0.203506	-2.13915
Gm33864	-1.09512	0.310011	-2.95901	0.00441898	0.203688	-2.03052
Myh2	-1.76171	-0.754864	-2.95723	0.00444128	0.203688	-2.05236
Gm40670	-1.2131	-0.250215	-2.95685	0.00444606	0.203688	-2.03706
Katnal1	-0.294082	4.84108	-2.95657	0.00444958	0.203688	-2.59461
Ublcp1	0.534381	3.75872	2.95474	0.00447251	0.203688	-2.43127
Map3k20	-0.3462	8.45152	-2.9543	0.00447817	0.203688	-3.01476
Gm35934	0.817982	0.146091	2.9539	0.00448317	0.203688	-2.04531
Mob3c	0.279992	3.34544	2.95351	0.00448805	0.203688	-2.36384
Rps12-ps10	-1.02423	-0.415885	-2.95219	0.0045049	0.203777	-2.05168
Sim1	-0.87017	-1.55975	-2.95179	0.00450997	0.203777	-2.07965
Fxyd5	0.254528	5.05731	2.95	0.00453273	0.204353	-2.65565
Gm41778	0.967363	-0.125727	2.94603	0.00458382	0.206201	-2.06039
Ifi35	0.273959	4.69543	2.94505	0.00459637	0.206311	-2.62828
Cnpy4	-0.365293	3.28516	-2.94357	0.00461568	0.206724	-2.34501
Ryr1	-1.19236	2.03907	-2.94222	0.00463323	0.206997	-2.13482
Rnf5	-0.412272	2.81771	-2.94154	0.00464205	0.206997	-2.24871
Mrpl49	0.337034	3.1135	2.93992	0.00466335	0.207214	-2.34338
Myom3	-1.09848	-0.0660813	-2.93962	0.0046672	0.207214	-2.07838
Marcksl1	-0.350661	4.96723	-2.93689	0.00470322	0.207976	-2.6632
Dmrta2os	-0.959106	-1.0078	-2.93677	0.00470473	0.207976	-2.09421
Ctdp1	0.249261	5.56234	2.93575	0.00471831	0.208125	-2.76739
2310040G24Rik	-0.945535	-0.904669	-2.93345	0.00474889	0.209023	-2.09996
Gm46805	-0.575678	1.24152	-2.9314	0.00477627	0.209538	-2.12973
Abtb2	0.442644	5.63964	2.93095	0.00478238	0.209538	-2.80036
Cacna1s	-1.53988	-0.787926	-2.93028	0.00479138	0.209538	-2.11084
Pygo2	-0.343154	3.72249	-2.92281	0.00489286	0.211861	-2.46025
Kcnmb2	0.823697	-0.2771	2.92262	0.00489541	0.211861	-2.11354
Ccdc159	-0.711677	1.6613	-2.9224	0.00489852	0.211861	-2.17091
Vkorc1l1	-0.17515	6.52725	-2.92219	0.0049013	0.211861	-2.92315
Adat2	-0.509986	2.65023	-2.92213	0.00490223	0.211861	-2.28225
Speg	-0.716673	1.84301	-2.92104	0.00491713	0.211861	-2.16224
Lvrn	-0.502419	2.79852	-2.92073	0.00492147	0.211861	-2.31096
Gm20619	-0.67083	0.89826	-2.92029	0.00492748	0.211861	-2.13012
Gm7008	-1.05938	-1.3378	-2.91701	0.00497301	0.212244	-2.14336
Gm38657	-0.982051	-0.378916	-2.91694	0.00497405	0.212244	-2.1342
Ccdc9	0.319683	4.18131	2.9169	0.00497452	0.212244	-2.5831
Dnaaf1	1.06568	-0.806936	2.91665	0.00497796	0.212244	-2.12971
Fscn1	-0.33821	5.92671	-2.91466	0.00500582	0.212581	-2.84872
Gm30351	-0.873776	-1.65568	-2.91291	0.00503037	0.212581	-2.15796
Hsh2d	0.555643	2.52811	2.91268	0.00503359	0.212581	-2.36184
Ptgr2	0.179981	5.11497	2.91262	0.00503443	0.212581	-2.77206
Aarsd1	0.473826	2.69037	2.91133	0.00505268	0.212581	-2.35357
Epb41l3	0.421204	3.87039	2.91107	0.00505633	0.212581	-2.50797
Ccdc116	1.21338	-0.834953	2.91067	0.00506209	0.212581	-2.1459
Gm41314	-0.909762	-1.77786	-2.91017	0.00506914	0.212581	-2.16814
Eef1a2	-1.48536	-1.42347	-2.9089	0.00508721	0.2128	-2.17006
Ostm1	0.271747	4.55765	2.90833	0.00509521	0.2128	-2.68072
Albfm1	-1.02497	-0.855321	-2.90663	0.00511949	0.212974	-2.15893
4930556A17Rik	-1.13706	-0.634189	-2.90616	0.00512619	0.212974	-2.15772
Fam53b	0.540015	6.81522	2.90461	0.00514855	0.212974	-3.00891
Ccdc122	-0.197327	5.79978	-2.90349	0.00516459	0.212974	-2.88266
Zdhhc24	0.394884	3.03701	2.90308	0.00517054	0.212974	-2.43182
Gm13912	-1.19812	0.755097	-2.9027	0.00517597	0.212974	-2.16599
Catsperb	-0.606097	1.50986	-2.90262	0.00517724	0.212974	-2.20578
Afmid	0.354537	4.03397	2.90156	0.00519259	0.212974	-2.60324
Dpysl5	-1.00194	-0.913814	-2.90151	0.00519323	0.212974	-2.17311
Gask1b	-0.822715	3.55704	-2.89987	0.00521711	0.213525	-2.4478
A530040E14Rik	0.510516	3.00864	2.89464	0.00529375	0.216229	-2.4959
Ccdc28a	-0.349485	3.58969	-2.8924	0.00532687	0.217147	-2.52541
Acoxl	0.52987	1.59417	2.8912	0.00534467	0.217294	-2.25089
Ddx5	0.165342	9.38518	2.89052	0.0053549	0.217294	-3.26496
Aldh16a1	0.501254	2.70446	2.88953	0.0053696	0.217294	-2.39829
Dclre1a	-0.306989	4.42823	-2.8893	0.00537304	0.217294	-2.68537
Faxc	-0.379309	5.48253	-2.88748	0.00540034	0.217967	-2.87413
LOC118567983	0.706674	0.844866	2.88063	0.00550425	0.219332	-2.22054
Dynlt1f	0.529293	1.78721	2.8801	0.00551232	0.219332	-2.30916
Iftap	-0.300214	4.20588	-2.87983	0.00551658	0.219332	-2.67958
Mgat1	0.273872	4.76995	2.87933	0.00552411	0.219332	-2.79094
Ndufs1	0.252276	4.91812	2.87852	0.00553666	0.219332	-2.81864
Nlrp12	1.1318	-1.33256	2.87736	0.00555446	0.219332	-2.22618
Natd1	0.27004	3.69339	2.87645	0.00556859	0.219332	-2.59316
Gm34325	-0.890206	-1.14363	-2.8758	0.0055786	0.219332	-2.22769
Dach1	-0.464509	4.10986	-2.87462	0.00559695	0.219332	-2.63946
Gm1070	-0.936666	-0.622379	-2.87239	0.00563168	0.219332	-2.227
Sec13	0.253234	4.52039	2.87231	0.00563298	0.219332	-2.7616
AI467606	0.32047	3.64693	2.87209	0.00563629	0.219332	-2.62305
Slc25a37	-0.203481	5.91403	-2.87183	0.00564036	0.219332	-2.96827
Trdn	-2.01703	0.296372	-2.8717	0.00564247	0.219332	-2.22717
Grip2	-0.856814	-0.189218	-2.87068	0.00565842	0.219332	-2.23144
Lhpp	0.494635	2.59162	2.86982	0.00567196	0.219332	-2.44892
Efcc1	1.35312	-0.271754	2.86975	0.00567307	0.219332	-2.2317
D030055H07Rik	1.3309	-1.59154	2.8692	0.00568169	0.219332	-2.24207
Onecut2	-0.968759	-1.28058	-2.86867	0.00569008	0.219332	-2.25086
Gm36079	-1.03512	-1.39481	-2.86682	0.00571932	0.219332	-2.25405
Ippk	0.189994	4.92613	2.86642	0.00572573	0.219332	-2.84977
Taf1b	0.140336	6.11982	2.86641	0.00572578	0.219332	-3.01907
Myh11	0.833576	2.74159	2.86604	0.00573166	0.219332	-2.43852
Cipc	0.316925	4.63184	2.86555	0.00573946	0.219332	-2.80883
Padi3	-0.946827	1.62736	-2.86266	0.00578556	0.219332	-2.2758
Syn3	-0.309547	4.59152	-2.86231	0.0057913	0.219332	-2.79113
Creb3	-0.293433	3.20399	-2.8614	0.00580587	0.219332	-2.52956
Oas1c	0.423563	2.86024	2.86139	0.00580601	0.219332	-2.49883
Mroh2a	0.78616	0.0153338	2.86116	0.0058097	0.219332	-2.2507
Msh5	0.607032	3.27801	2.86043	0.00582145	0.219332	-2.57166
Pdpk1	0.159471	7.43536	2.86	0.00582844	0.219332	-3.17827
Tram1	0.182633	6.50087	2.85963	0.00583435	0.219332	-3.08509
Spin2c	-1.18399	-1.37648	-2.85955	0.00583571	0.219332	-2.26806
Rs1	-1.03538	-1.29714	-2.85919	0.0058414	0.219332	-2.26645
Trp53cor1	0.941919	0.206615	2.85839	0.00585447	0.219332	-2.26404
Lmx1b	1.40804	-0.347345	2.858	0.00586068	0.219332	-2.25786
Gm36373	-0.966973	-0.592957	-2.85743	0.00586999	0.219332	-2.2625
Saal1	0.265824	3.60067	2.85691	0.00587839	0.219332	-2.63127
Tenm3	0.765559	4.91767	2.85609	0.00589174	0.219332	-2.82868
Gm46246	-0.911397	-1.11349	-2.85549	0.00590151	0.219332	-2.27245
B330016D10Rik	0.791522	0.0394335	2.85501	0.00590935	0.219332	-2.26455
LOC108167750	-0.83291	-1.66472	-2.85321	0.00593888	0.219332	-2.28447
Il2ra	0.754069	3.57666	2.85193	0.00595991	0.219332	-2.68212
Gm52888	-0.797275	-1.1578	-2.85189	0.00596059	0.219332	-2.27824
Atad3aos	0.801119	-0.702759	2.8513	0.00597027	0.219332	-2.27259
Psme2b	0.289804	4.01253	2.85114	0.00597293	0.219332	-2.75057
Hs3st4	-0.99843	-0.721702	-2.85098	0.00597549	0.219332	-2.27784
Taf8	0.247664	4.08762	2.8507	0.00598026	0.219332	-2.74323
Atp2a1	-1.92309	1.82294	-2.8506	0.00598183	0.219332	-2.31975
Dalrd3	0.24564	4.24351	2.85021	0.00598828	0.219332	-2.76534
Tsen34	-0.336492	3.8467	-2.84971	0.00599657	0.219332	-2.65148
Tmod2	1.50119	-0.14203	2.84898	0.00600863	0.219332	-2.27802
Trim67	-0.929205	-1.16607	-2.84886	0.00601071	0.219332	-2.29066
Col20a1	0.286934	4.44642	2.84788	0.00602698	0.219332	-2.85115
Tmem39b	0.313914	3.44087	2.84717	0.00603877	0.219332	-2.65202
Fbxw2	0.192215	6.40447	2.84697	0.00604203	0.219332	-3.10716
Wasf1	-0.381096	3.61373	-2.84672	0.00604631	0.219332	-2.65468
Galnt18	0.929367	4.17032	2.84461	0.00608149	0.220034	-2.7439
Gm19710	-0.963581	-0.236742	-2.84427	0.00608721	0.220034	-2.28774
Emx2	-0.965704	-0.542784	-2.84273	0.00611316	0.220097	-2.29579
Gjc1	-0.329747	4.79777	-2.84261	0.00611517	0.220097	-2.86551
Cdip1	-0.146495	6.16539	-2.84225	0.00612129	0.220097	-3.08377
Gm39006	-0.896484	-0.440478	-2.84068	0.00614785	0.220654	-2.29763
Ckm	-1.80525	-1.36083	-2.84006	0.00615838	0.220654	-2.31162
Gm31286	-0.97161	0.465842	-2.83931	0.00617105	0.220663	-2.30462
Gpr155	0.569543	3.4916	2.83877	0.00618025	0.220663	-2.66548
Bbs12	-0.328897	5.2322	-2.83749	0.00620206	0.220896	-2.96184
TrnP	0.48381	2.41285	2.83584	0.0062303	0.220896	-2.49692
Pfdn1	-0.220905	5.65562	-2.83438	0.00625552	0.220896	-3.0306
Arid3a	0.359351	3.61026	2.83414	0.00625957	0.220896	-2.68204
Ccnl2	0.192726	7.09964	2.83367	0.00626772	0.220896	-3.21359
Nup50	0.18629	5.11129	2.83332	0.00627364	0.220896	-2.96045
Cul7	-0.505861	4.65547	-2.833	0.00627925	0.220896	-2.84724
Rnf149	-0.196722	6.24918	-2.83292	0.00628061	0.220896	-3.11544
2810049E08Rik	-0.886346	-0.554947	-2.83221	0.00629288	0.220896	-2.31558
Gm40610	1.1856	-1.12278	2.83209	0.00629495	0.220896	-2.3177
Pex16	0.423113	2.42515	2.83119	0.0063106	0.221066	-2.50635
Gm4107	-0.320846	3.87172	-2.82984	0.00633402	0.221265	-2.75398
Sde2	-0.21413	4.82609	-2.82962	0.00633794	0.221265	-2.91354
Vrk3	0.246955	4.97615	2.8273	0.00637844	0.222298	-2.95625
Morn4	-1.00279	0.453237	-2.82666	0.00638968	0.222311	-2.32927
Tada2b	0.308026	3.61772	2.82573	0.00640594	0.222498	-2.72167
Gm32478	-1.04256	-1.6496	-2.82294	0.00645534	0.22354	-2.35198
Chtop	0.206651	6.14972	2.82268	0.00645989	0.22354	-3.13858
Hadh	-0.218321	5.31902	-2.82218	0.00646879	0.22354	-3.0089
9330102E08Rik	-0.94354	-0.944414	-2.82095	0.00649065	0.223626	-2.34383
Med16	0.394351	3.39503	2.82081	0.00649317	0.223626	-2.67139
C2cd2l	0.421085	2.82407	2.81815	0.00654067	0.223953	-2.58485
Npl	0.726037	2.2424	2.81775	0.00654788	0.223953	-2.48664
Slc25a43	-0.33337	4.72114	-2.8177	0.00654876	0.223953	-2.91654
Lrrc29	0.306194	3.85683	2.81681	0.00656475	0.223953	-2.79095
Ctla2a	-0.493374	4.13423	-2.81618	0.00657615	0.223953	-2.80032
Prox1	1.97049	-0.145622	2.81601	0.00657914	0.223953	-2.35136
Mrps16	-0.739105	1.15006	-2.8158	0.00658294	0.223953	-2.3783
Trim68	0.355648	3.45459	2.81471	0.00660272	0.223953	-2.72227
Dync1li1	0.155835	6.24742	2.81419	0.0066121	0.223953	-3.17083
Myot	-1.67293	-1.4093	-2.81363	0.00662236	0.223953	-2.36836
Apcdd1	-0.538297	3.22189	-2.81357	0.00662331	0.223953	-2.58932
Dcbld1	-0.360645	6.5942	-2.81096	0.00667092	0.225128	-3.20942
4831440E17Rik	0.834092	0.399127	2.81041	0.00668101	0.225128	-2.37442
Soat1	-0.212418	6.71495	-2.80947	0.00669821	0.225128	-3.22881
Slc17a9	0.756235	3.06907	2.80915	0.00670407	0.225128	-2.66497
Ctnnd2	-0.593737	2.79657	-2.80865	0.00671316	0.225128	-2.57321
Gm6306	0.965105	-0.835527	2.80563	0.00676898	0.226263	-2.37248
Gm3734	-0.961458	-0.770659	-2.80562	0.00676917	0.226263	-2.37947
Gm33725	-1.06192	-1.02734	-2.8017	0.00684201	0.227817	-2.38514
Brd1	0.13062	6.9826	2.8011	0.00685321	0.227817	-3.27832
Myom1	-0.636502	1.8674	-2.80052	0.00686417	0.227817	-2.49512
Dbn1	-0.484444	4.7879	-2.79993	0.00687524	0.227817	-2.96317
Riok2	-0.20729	5.37406	-2.79963	0.0068808	0.227817	-3.06944
Cfap69	-0.444322	5.80343	-2.79954	0.00688257	0.227817	-3.12898
Gm39215	-0.922539	-1.3145	-2.79871	0.00689824	0.227966	-2.39432
3300002I08Rik	-0.189998	5.40842	-2.79746	0.00692174	0.228229	-3.08617
Gm40166	-1.01826	-0.153474	-2.7971	0.00692855	0.228229	-2.39328
Zik1	-0.790912	0.729692	-2.79635	0.00694273	0.228328	-2.41444
Gm31281	-1.051	-0.119417	-2.79216	0.00702266	0.230585	-2.40094
Art1	-1.01421	-0.789503	-2.78925	0.0070786	0.231836	-2.41157
Napb	-0.331214	3.66115	-2.789	0.00708347	0.231836	-2.81441
4930556M19Rik	-0.567562	2.75166	-2.78837	0.00709556	0.23186	-2.61435
Gm33483	-0.517769	1.4626	-2.78648	0.0071323	0.232438	-2.46477
Mfsd4b4	-0.361594	3.34571	-2.78593	0.00714292	0.232438	-2.74814
Mbp	0.26135	6.90301	2.7857	0.00714737	0.232438	-3.3152
LOC118567479	-0.774703	0.889516	-2.78438	0.00717324	0.232631	-2.44183
Tcf4	-0.170694	9.9521	-2.78423	0.00717611	0.232631	-3.57412
Gm3363	-0.392706	3.96039	-2.78269	0.00720628	0.233239	-2.84751
Gm7982	-0.84104	-0.996458	-2.78059	0.00724745	0.233335	-2.4279
Tdrd3	-0.11332	7.59824	-2.78056	0.00724817	0.233335	-3.38608
LOC102631992	0.374532	3.56055	2.77968	0.0072654	0.233335	-2.82498
Aldh1a2	-0.633146	1.78028	-2.77916	0.0072757	0.233335	-2.51125
Plekhg6	0.596998	1.84245	2.77859	0.00728703	0.233335	-2.53045
Gm30648	-1.11081	-0.232752	-2.77848	0.00728923	0.233335	-2.43042
Rgl2	0.214002	4.56695	2.77816	0.00729551	0.233335	-3.0108
Flt3l	0.805364	2.64358	2.77725	0.00731362	0.233335	-2.69146
Rdh10	-0.527045	6.78478	-2.777	0.00731859	0.233335	-3.30814
Nat8f4	-0.914992	0.0390452	-2.77676	0.00732349	0.233335	-2.43454
Helz2	0.288111	6.56111	2.77409	0.0073767	0.234208	-3.30894
Kcp	-1.16877	-0.288391	-2.77371	0.00738444	0.234208	-2.44056
Polg	0.29836	4.45247	2.77366	0.00738531	0.234208	-2.99354
8030474K03Rik	-0.932843	-1.82838	-2.77181	0.00742255	0.235025	-2.45767
Dupd1	-1.05153	-0.501033	-2.77003	0.00745851	0.235505	-2.44837
4930523O13Rik	1.08647	-1.65343	2.76961	0.00746706	0.235505	-2.45586
Aldh18a1	0.241174	5.2734	2.76935	0.00747232	0.235505	-3.15081
Srpk1	0.227165	6.62563	2.76811	0.00749757	0.235573	-3.32709
Gm38985	0.665956	0.575158	2.76794	0.00750092	0.235573	-2.47029
Ccne1	0.886174	1.72892	2.76754	0.00750907	0.235573	-2.56646
Zfp451	-0.133321	7.10315	-2.76525	0.00755599	0.235686	-3.3807
Mbtd1	-0.146151	7.93604	-2.76507	0.00755953	0.235686	-3.46021
Mppe1	0.387215	3.6667	2.76495	0.00756201	0.235686	-2.87734
Stau2	-0.170286	7.74147	-2.76468	0.00756761	0.235686	-3.43726
Gm32806	0.854306	-0.882286	2.76436	0.00757406	0.235686	-2.4606
Ccdc170	1.09513	-0.170626	2.76391	0.00758344	0.235686	-2.46323
Syde2	-0.526245	3.17123	-2.76305	0.00760115	0.235686	-2.75809
Rwdd4a	-0.215436	4.51735	-2.76131	0.00763709	0.235686	-3.02456
Helq	0.224939	4.60125	2.76102	0.00764301	0.235686	-3.05891
Npff	1.15572	-0.284717	2.76096	0.00764433	0.235686	-2.47024
Frmd4a	-0.207063	8.88463	-2.76039	0.00765614	0.235686	-3.53262
Fnbp1l	-0.274458	8.13591	-2.7596	0.00767245	0.235686	-3.48996
Myh4	-2.96129	-0.367309	-2.75951	0.00767426	0.235686	-2.47604
Smurf2	-0.144169	8.35855	-2.75906	0.0076838	0.235686	-3.511
Oxa1l	-0.180827	4.9567	-2.75885	0.00768808	0.235686	-3.10457
Gnao1	-0.926712	0.546645	-2.75841	0.00769733	0.235686	-2.47683
Cfap20dc	-0.872988	0.450115	-2.75643	0.00773872	0.236599	-2.48746
Nudt2	-0.36435	2.98377	-2.7543	0.00778331	0.236667	-2.7492
Mief2	-0.809909	0.548451	-2.75223	0.00782699	0.236667	-2.49861
Gm3604	-0.308268	3.92076	-2.7516	0.00784035	0.236667	-2.93273
Fam209	0.979662	-0.385406	2.75145	0.00784367	0.236667	-2.48929
Mphosph10	0.29874	3.99058	2.75132	0.00784642	0.236667	-2.98739
Gm36112	-0.834725	-0.962699	-2.75021	0.00786985	0.236667	-2.49275
Zrsr2	0.214867	5.45942	2.75015	0.00787128	0.236667	-3.2259
Sesn2	0.575086	1.96664	2.74942	0.00788675	0.236667	-2.64251
Slc2a10	0.870077	0.302076	2.74937	0.00788776	0.236667	-2.50036
Nctc1	-1.04421	-0.587845	-2.74852	0.00790593	0.236667	-2.49478
Neu2	-0.559775	5.4783	-2.74835	0.00790956	0.236667	-3.18492
Bola2	-0.503029	2.09135	-2.74788	0.00791961	0.236667	-2.62696
Cnpy3	0.289629	4.48014	2.74745	0.00792889	0.236667	-3.06677
Agbl3	-0.232287	4.24605	-2.74726	0.00793289	0.236667	-3.00747
Tbccd1	0.265405	4.90871	2.74627	0.00795409	0.236667	-3.15068
Scn3b	1.05866	-0.68004	2.74611	0.00795757	0.236667	-2.49934
Maged1	-0.349458	6.54163	-2.74536	0.00797372	0.236667	-3.36388
4930402F06Rik	-0.88497	-1.08468	-2.74524	0.00797627	0.236667	-2.50253
Fam98c	0.637287	1.33917	2.74489	0.0079838	0.236667	-2.5742
Cog1	0.271747	4.435	2.74447	0.00799282	0.236667	-3.06096
S1pr3	0.542481	2.72129	2.74432	0.00799603	0.236667	-2.75664
Mccc2	-0.248382	5.13664	-2.74419	0.00799885	0.236667	-3.15893
Gm39147	-0.796038	-1.45357	-2.74378	0.00800778	0.236667	-2.51061
Gm31955	-0.718848	-0.841367	-2.74326	0.00801908	0.236667	-2.50524
Htr1d	-0.898705	-1.2075	-2.73897	0.00811246	0.238858	-2.51745
Gatd1	-0.442762	2.53797	-2.73817	0.0081299	0.238858	-2.6985
2310022B05Rik	-0.383427	4.66417	-2.73744	0.00814578	0.238858	-3.09615
Rem1	0.658071	1.49224	2.7368	0.00815989	0.238858	-2.58502
Tchp	0.400539	2.86542	2.73653	0.00816596	0.238858	-2.80521
Cyp11a1	-0.861797	0.538182	-2.73582	0.00818155	0.238858	-2.53569
Gm52552	0.735882	0.802412	2.73574	0.00818338	0.238858	-2.54812
Arhgap18	-0.306924	8.44147	-2.73558	0.00818689	0.238858	-3.57054
Rps6kb2	0.336103	3.36841	2.73501	0.00819929	0.238879	-2.88019
Yjefn3	-0.62411	2.23325	-2.7344	0.00821278	0.238931	-2.66591
Gm23287	-0.870719	-1.14367	-2.73177	0.00827128	0.240291	-2.53338
Itpr2	0.245993	8.65962	2.73012	0.00830806	0.240796	-3.61387
Plcxd3	-0.961801	2.2836	-2.72961	0.00831951	0.240796	-2.71002
Tceanc2	0.238304	4.92514	2.7294	0.00832405	0.240796	-3.18844
Csk	0.280067	6.43216	2.72783	0.0083593	0.240882	-3.39661
Marchf3	-0.557187	8.10961	-2.72749	0.00836708	0.240882	-3.56347
Mlst8	0.582437	1.87113	2.7274	0.00836915	0.240882	-2.66548
Tmem129	0.359746	2.56239	2.72693	0.00837968	0.240882	-2.77489
LOC118568609	-0.983349	0.0580833	-2.72665	0.00838599	0.240882	-2.54638
Obscn	-1.58408	1.08292	-2.72573	0.00840674	0.241139	-2.56347
1700096J18Rik	-0.893406	-0.991886	-2.72045	0.00852686	0.243667	-2.55369
Mfsd5	-0.445933	2.60636	-2.71891	0.00856224	0.243667	-2.73941
Hoxb8	-0.993123	-1.24879	-2.71867	0.00856765	0.243667	-2.56323
Gm51805	-0.76419	-1.5655	-2.71862	0.00856881	0.243667	-2.56356
Casp9	-0.219736	4.01737	-2.71852	0.00857107	0.243667	-3.03165
Hs2st1	-0.202847	7.5541	-2.71846	0.0085726	0.243667	-3.53357
Cxcl14	-0.997118	4.32825	-2.71812	0.00858043	0.243667	-3.0476
Hrob	-0.660773	1.49789	-2.71769	0.00859034	0.243667	-2.61152
Gm51471	0.928873	-0.234402	2.71644	0.00861904	0.244142	-2.56429
Kmt5b	0.119637	7.67523	2.7158	0.00863391	0.244225	-3.56087
Nobox	0.904707	-1.0413	2.71471	0.00865926	0.244603	-2.56521
Gm31560	-0.592073	1.93994	-2.71303	0.00869832	0.245367	-2.67599
Pik3r3	0.570555	3.5108	2.71144	0.0087354	0.245798	-2.9638
Grk6	0.595555	4.9986	2.71017	0.00876517	0.245798	-3.25517
Lsm10	-0.620791	1.29377	-2.70989	0.00877181	0.245798	-2.61348
Tnnc1	0.724288	-0.752114	2.70748	0.00882863	0.245798	-2.58064
Arvcf	-0.360735	4.20186	-2.70745	0.00882935	0.245798	-3.08401
Zfp983	0.365222	2.87583	2.70668	0.00884745	0.245798	-2.88551
Nde1	0.201961	4.97591	2.70668	0.00884754	0.245798	-3.23934
Zfp608	-0.207582	8.32634	-2.7065	0.00885177	0.245798	-3.63526
Gm36635	0.968991	-0.634526	2.70635	0.00885527	0.245798	-2.58275
Osr2	-0.723126	1.87825	-2.70628	0.00885707	0.245798	-2.68406
Pign	-0.157046	8.08126	-2.70575	0.00886958	0.245798	-3.61681
Dnm2	0.243284	6.84551	2.70555	0.00887433	0.245798	-3.50276
Gm17399	-0.311173	4.07793	-2.70527	0.00888089	0.245798	-3.11097
Asf1b	0.371228	2.90112	2.70408	0.00890932	0.245798	-2.85745
Raet1d	0.585018	1.3794	2.70397	0.00891195	0.245798	-2.66466
Pex1	0.163068	5.37618	2.70346	0.00892412	0.245798	-3.32503
Gm34441	-0.901106	-1.29749	-2.70325	0.00892912	0.245798	-2.59291
Vmn2r87	-1.07446	-0.428545	-2.7032	0.00893022	0.245798	-2.58933
LOC118567867	-0.60266	3.70553	-2.70187	0.00896199	0.245802	-3.00524
Hexdc	0.341417	3.67669	2.70116	0.008979	0.245802	-3.03438
Kiz	-0.141253	6.71253	-2.70102	0.00898242	0.245802	-3.49302
Asb13	0.363636	3.99894	2.70097	0.00898363	0.245802	-3.11419
Usp7	0.106751	8.03936	2.70035	0.00899848	0.245802	-3.6284
Tnr	-0.856474	2.76707	-2.6989	0.0090336	0.245802	-2.91494
Tnnc2	-1.81229	-1.31729	-2.69814	0.00905179	0.245802	-2.60451
Pigl	0.21405	4.31573	2.6973	0.0090722	0.245802	-3.15757
LOC118567586	-0.519395	1.89608	-2.69645	0.00909276	0.245802	-2.74602
Nrbp1	0.182776	5.70751	2.69612	0.0091008	0.245802	-3.39133
Foxred2	0.696389	0.398135	2.69576	0.00910964	0.245802	-2.63464
Smug1	0.256741	3.30001	2.69548	0.00911645	0.245802	-2.98385
Anp32a	0.154959	6.22633	2.69509	0.00912594	0.245802	-3.45448
Gpt2	0.52668	2.62057	2.69453	0.00913948	0.245802	-2.87697
Stk38	0.278216	6.66412	2.6943	0.00914526	0.245802	-3.50633
Dip2a	-0.28207	5.94258	-2.69383	0.0091566	0.245802	-3.40699
Gm36166	1.14392	-0.342913	2.69355	0.0091635	0.245802	-2.61087
Ddx19a	0.230129	4.43899	2.6934	0.0091671	0.245802	-3.19326
Kif16b	-0.118086	7.62065	-2.6931	0.0091744	0.245802	-3.60067
LOC118568320	-0.944194	0.616523	-2.69281	0.00918164	0.245802	-2.62556
Smg6	-0.139305	8.89562	-2.69275	0.00918314	0.245802	-3.71675
Rhobtb3	-0.33969	6.21215	-2.69191	0.00920371	0.24581	-3.45518
Gm32178	0.294099	4.04336	2.69175	0.00920748	0.24581	-3.13649
Ttc13	0.226919	6.21283	2.69107	0.00922427	0.245934	-3.46833
Rundc3a	1.18845	-0.208699	2.69059	0.00923622	0.245934	-2.62063
Hmgxb3	0.142382	5.92676	2.68989	0.00925347	0.246072	-3.43565
Hepacam	-1.01739	-0.600533	-2.68883	0.00927955	0.246445	-2.6191
LOC118568325	1.21113	-0.237127	2.68703	0.00932431	0.247011	-2.62556
Kcnh5	0.836326	0.453276	2.687	0.00932506	0.247011	-2.65105
Gm40876	-1.01064	-1.65151	-2.68624	0.00934379	0.247046	-2.63046
Itga8	-0.736043	5.4188	-2.68553	0.00936158	0.247046	-3.31969
Maip1	0.315739	3.29513	2.68508	0.00937283	0.247046	-3.01458
Micu3	-0.208755	6.40839	-2.685	0.00937474	0.247046	-3.48955
Phex	-0.365824	2.85644	-2.6834	0.0094149	0.247784	-2.88263
Gm30779	1.23377	-1.34939	2.68044	0.00948938	0.249341	-2.63712
Sugp2	0.214542	5.07839	2.67936	0.00951658	0.249341	-3.32962
Gm5376	-0.991996	-1.33412	-2.67842	0.00954049	0.249341	-2.64297
Mrpl36	0.484129	1.93201	2.67838	0.00954132	0.249341	-2.78014
Gm16675	0.269877	5.0631	2.67777	0.0095568	0.249341	-3.34123
Acot2	0.442831	1.85015	2.67758	0.0095616	0.249341	-2.79575
Gm16553	1.29022	-1.16057	2.67742	0.0095659	0.249341	-2.6425
Ranbp3	0.175031	5.77513	2.67682	0.00958106	0.249341	-3.44458
Usp39	0.250425	4.4309	2.67671	0.00958392	0.249341	-3.23506
Gm39898	-0.879856	-1.39627	-2.67568	0.00961014	0.249705	-2.64823
Fbxo47	0.76629	0.661572	2.67397	0.00965398	0.250525	-2.68257
D130009I18Rik	-1.0196	0.905635	-2.671	0.00973041	0.252188	-2.67713
A330069E16Rik	0.982117	-0.858518	2.67038	0.00974642	0.252283	-2.65716
Gm30034	-1.08373	-1.50887	-2.66979	0.00976169	0.252358	-2.66149
Txlnb	-1.02626	-0.823214	-2.66854	0.00979401	0.252697	-2.66119
Fam24a	0.859022	-0.509392	2.66833	0.00979952	0.252697	-2.6625
Plscr1	-0.255216	4.87979	-2.66571	0.00986798	0.253062	-3.32225
Ago4	0.454376	2.54793	2.66552	0.00987293	0.253062	-2.89505
Gm35658	-0.791572	0.198882	-2.66495	0.00988784	0.253062	-2.68135
Abcb1b	-0.175274	5.48821	-2.66432	0.00990441	0.253062	-3.42678
Cd300c2	-0.81207	2.1837	-2.66421	0.00990723	0.253062	-2.8217
Adcy2	-0.884412	1.66455	-2.66394	0.00991446	0.253062	-2.72674
Hkdc1	-1.06536	-1.68529	-2.66384	0.00991705	0.253062	-2.67489
E430024I08Rik	-0.265495	6.20234	-2.66353	0.00992499	0.253062	-3.5212
Npy1r	1.19979	-1.59319	2.66353	0.00992521	0.253062	-2.67197
Gm36752	0.986204	-0.60727	2.66153	0.00997781	0.253658	-2.67642
Zfp185	-0.536011	2.53776	-2.66133	0.00998316	0.253658	-2.85815
E2f5	-0.189917	5.4543	-2.66123	0.00998583	0.253658	-3.42948
Zmym3	-0.253746	4.90632	-2.66031	0.0100102	0.253717	-3.3369
Gm8256	-0.894503	-0.827247	-2.6602	0.010013	0.253717	-2.67834
Ccl24	0.790663	-0.339633	2.65935	0.0100356	0.253786	-2.68356
Gm30252	-0.945118	-0.362637	-2.65916	0.0100406	0.253786	-2.68444
Vtcn1	0.455035	2.60501	2.6586	0.0100555	0.253849	-2.94458
Gm19859	-0.733991	3.43361	-2.6577	0.0100794	0.254139	-3.08586
Tnfaip6	1.02259	-0.701878	2.65606	0.0101235	0.254577	-2.68735
Gm13778	-0.721944	0.955873	-2.65534	0.0101428	0.254577	-2.72791
Fam131a	-0.89397	0.0131204	-2.65531	0.0101436	0.254577	-2.69409
Kif3c	-0.275785	5.0817	-2.65513	0.0101484	0.254577	-3.37895
Cradd	0.157187	6.52404	2.65473	0.0101592	0.254577	-3.5925
Ppt2	-0.391116	3.7057	-2.65323	0.0101994	0.255272	-3.11578
Zkscan7	-0.287736	4.36618	-2.65177	0.0102389	0.255297	-3.26323
Dock7	-0.269394	7.90759	-2.6516	0.0102435	0.255297	-3.73089
Npnt	-0.371048	8.29357	-2.65146	0.0102472	0.255297	-3.76286
Camta1	0.328222	6.60588	2.65079	0.0102655	0.255297	-3.61512
Gm52309	-0.447805	3.24521	-2.65045	0.0102746	0.255297	-3.05417
Rtn2	-0.721011	1.44521	-2.65042	0.0102754	0.255297	-2.75726
Lmnb1	-0.237491	6.22093	-2.64969	0.0102953	0.255481	-3.54708
Pzp	-0.867098	-1.15987	-2.64854	0.0103266	0.255618	-2.70155
Lhx8	1.24843	-1.60442	2.6484	0.0103306	0.255618	-2.70242
Gm38972	0.833386	-0.146992	2.64811	0.0103384	0.255618	-2.7096
Gm15658	0.992209	-0.851952	2.64677	0.0103751	0.255905	-2.70538
Entpd7	0.204547	4.63845	2.6464	0.0103853	0.255905	-3.34187
Zbtb7c	0.552756	4.07145	2.64631	0.0103876	0.255905	-3.26266
As3mt	0.477745	2.80448	2.64492	0.0104258	0.255952	-2.99647
Psmg4	-0.360188	2.91673	-2.64492	0.0104258	0.255952	-2.99412
Nol3	-0.88682	-1.06107	-2.64488	0.0104271	0.255952	-2.70906
Aco1	-0.165076	5.46742	-2.6439	0.0104539	0.256075	-3.46564
Rap2a	-0.210946	5.4171	-2.64309	0.0104763	0.256075	-3.45708
4921525O09Rik	1.2604	-1.57692	2.64298	0.0104793	0.256075	-2.71299
Fbxl21	0.814748	0.0331784	2.64271	0.0104867	0.256075	-2.72555
Pcdh7	0.538584	5.4364	2.64242	0.0104948	0.256075	-3.4299
Rhof	0.305141	5.2896	2.6411	0.0105314	0.256457	-3.46967
LOC118567544	0.690264	1.39208	2.64095	0.0105356	0.256457	-2.8156
Chga	-1.41419	-1.13157	-2.64037	0.0105518	0.256546	-2.7184
Ddx19b	0.222004	4.59382	2.63982	0.0105671	0.256614	-3.35083
Gm31340	-0.829756	-0.227478	-2.63936	0.0105798	0.256618	-2.72181
Pex3	-0.196788	5.59206	-2.63884	0.0105945	0.256668	-3.49434
Phka1	-0.193468	6.11774	-2.63775	0.0106249	0.2571	-3.56774
Memo1	-0.156948	8.23124	-2.63721	0.01064	0.25716	-3.79701
Med27	0.255187	6.17027	2.63535	0.0106921	0.258114	-3.60087
Skida1	-0.632896	1.78992	-2.63274	0.0107659	0.25812	-2.83256
1700029J07Rik	-0.373675	2.57413	-2.63267	0.010768	0.25812	-2.96353
Nfe2l2	-0.144771	6.75539	-2.63184	0.0107916	0.25812	-3.66657
Siglecl1	-0.710885	2.21415	-2.63143	0.0108031	0.25812	-2.87173
Pfdn2	-0.269698	4.32201	-2.63135	0.0108053	0.25812	-3.28864
Thap7	0.349702	2.73543	2.63126	0.010808	0.25812	-3.02391
Cep162	0.168736	6.31003	2.63101	0.010815	0.25812	-3.61701
Gm52060	-0.497492	1.88755	-2.63066	0.010825	0.25812	-2.87984
Gm38752	-0.746961	0.373729	-2.63063	0.0108259	0.25812	-2.7507
Gm26691	-0.542368	5.48671	-2.63048	0.0108301	0.25812	-3.51169
Sh3d19	-0.31682	8.1975	-2.63044	0.0108314	0.25812	-3.80203
Gm15283	0.487119	2.23267	2.62992	0.010846	0.258167	-2.96266
A830052D11Rik	-0.88087	0.34939	-2.62865	0.0108823	0.25873	-2.75956
Zfp966	0.867192	-1.02512	2.62736	0.0109193	0.25904	-2.74483
D630010B17Rik	-0.987242	-0.448074	-2.6272	0.010924	0.25904	-2.74609
Stxbp4	-0.20243	6.23734	-2.62687	0.0109334	0.25904	-3.61782
Ano5	-1.41822	-1.10089	-2.62593	0.0109606	0.259195	-2.74804
Pmm2	0.178825	5.69321	2.62576	0.0109653	0.259195	-3.54883
Iqcc	0.545639	1.79722	2.62484	0.010992	0.259525	-2.89608
Emc3	0.150628	5.09726	2.62344	0.0110325	0.26018	-3.47377
Ehbp1l1	0.199666	5.01322	2.62283	0.0110501	0.260295	-3.45865
Srgn	0.600873	6.3454	2.6222	0.0110683	0.26037	-3.66964
Xcr1	-1.21545	1.36975	-2.62102	0.0111026	0.26037	-2.86556
Pik3c2b	0.426267	4.92193	2.621	0.0111034	0.26037	-3.45043
Gm30319	-0.726101	-0.777571	-2.62097	0.0111042	0.26037	-2.75769
Ank2	0.304624	4.40968	2.61967	0.0111421	0.26038	-3.39326
Socs6	-0.203347	6.14321	-2.6196	0.0111442	0.26038	-3.62913
Bcap29	-0.196468	5.56409	-2.61948	0.0111477	0.26038	-3.53741
Irgq	-0.309694	3.13332	-2.61889	0.0111648	0.26038	-3.08227
Lnp1	-0.634227	1.01741	-2.61877	0.0111684	0.26038	-2.81024
Pdlim1	0.376215	4.21575	2.61777	0.0111978	0.260557	-3.31767
1700062C10Rik	1.01633	-0.500989	2.61764	0.0112015	0.260557	-2.77062
Myo15b	-0.954576	-0.869747	-2.61657	0.0112331	0.260993	-2.76608
Gstt3	-0.617742	1.70041	-2.61607	0.0112479	0.261041	-2.86559
Mmd	-0.369522	6.71596	-2.615	0.0112793	0.261342	-3.70121
Zfp937	-0.376471	2.36401	-2.61476	0.0112865	0.261342	-2.98512
Mnat1	-0.11782	7.4969	-2.61223	0.0113615	0.262009	-3.78583
Gpr61	-0.947863	-0.247454	-2.61148	0.011384	0.262009	-2.78163
Ifit1bl1	0.540648	2.66145	2.61125	0.0113908	0.262009	-3.09501
Col24a1	-0.77802	3.16266	-2.61099	0.0113985	0.262009	-3.02306
Slmap	-0.107539	8.63456	-2.61079	0.0114044	0.262009	-3.89007
Snrnp40	0.207859	4.7007	2.61025	0.0114207	0.262009	-3.43165
Dzip3	-0.252334	6.62843	-2.6099	0.011431	0.262009	-3.69756
Lnx1	-0.347119	5.03683	-2.6093	0.0114491	0.262009	-3.47925
Tmem143	0.363859	2.67406	2.60843	0.0114751	0.262009	-3.06275
LOC108167316	-0.949341	-1.32015	-2.60819	0.0114823	0.262009	-2.78291
Srrd	0.488749	1.60544	2.60785	0.0114925	0.262009	-2.90271
Zbtb17	0.242439	4.10725	2.6077	0.0114972	0.262009	-3.33067
Gmds	-0.17182	8.24331	-2.60763	0.0114991	0.262009	-3.86897
Slc16a8	0.603617	1.61676	2.60726	0.0115104	0.262009	-2.92509
Cbr3	-0.859217	-0.300253	-2.60709	0.0115156	0.262009	-2.78506
Nox4	-0.525037	4.30497	-2.60609	0.0115456	0.262009	-3.33473
Spaca5	-0.816517	-0.967172	-2.60608	0.0115458	0.262009	-2.78705
Tjp1	-0.28534	7.56082	-2.60607	0.0115462	0.262009	-3.80403
Rnft1	0.234009	5.14148	2.60456	0.0115919	0.262403	-3.53018
Mageb18	-0.509737	1.31619	-2.60443	0.0115958	0.262403	-2.85282
Ckmt2	-0.995022	-0.927912	-2.60379	0.0116152	0.262403	-2.79196
Peg10	-1.02005	-0.651884	-2.6036	0.011621	0.262403	-2.79207
Lrrc41	-0.24461	4.60107	-2.60323	0.0116322	0.262403	-3.41649
Ngef	-0.587447	6.46665	-2.60247	0.0116553	0.262403	-3.68431
LOC115488342	0.474944	2.75469	2.60212	0.0116659	0.262403	-3.12729
Osbpl6	0.680841	2.41812	2.60144	0.0116868	0.262403	-3.05657
Clec4b2	1.12667	-1.52355	2.60134	0.0116899	0.262403	-2.79667
Zc3hav1l	-0.369563	4.25022	-2.60089	0.0117037	0.262403	-3.3528
Mmrn1	1.56015	-1.38874	2.60085	0.0117049	0.262403	-2.79771
LOC118568208	-0.885084	-1.43717	-2.60005	0.0117293	0.262661	-2.80061
Klhl17	0.257814	3.74993	2.59956	0.0117444	0.262712	-3.28674
Prkd3	-0.16675	7.20671	-2.59886	0.0117657	0.2629	-3.79101
Poli	0.183653	4.36817	2.59725	0.0118154	0.263069	-3.40177
Gnb1l	-0.323216	5.48947	-2.59681	0.011829	0.263069	-3.56074
Gm51794	-0.833541	-0.524165	-2.59617	0.0118488	0.263069	-2.80694
Il4ra	0.419439	6.65618	2.59613	0.0118499	0.263069	-3.73612
Zfp518b	-0.441327	2.2779	-2.59611	0.0118504	0.263069	-2.97517
Fmnl1	0.309793	5.56158	2.59562	0.0118658	0.263069	-3.61079
Tmtc4	-0.224114	6.19009	-2.59547	0.0118703	0.263069	-3.69071
Fam71e1	-0.835596	0.305115	-2.59528	0.0118763	0.263069	-2.82501
Prf1	0.449369	2.89804	2.5946	0.0118973	0.26325	-3.18305
Gpbar1	-0.780753	-1.785	-2.59329	0.011938	0.263737	-2.81401
BC065397	0.364149	3.33037	2.59306	0.0119452	0.263737	-3.2136
Hotairm1	-0.436969	3.39918	-2.59189	0.0119815	0.264006	-3.21995
Gm32908	-0.886108	-0.187011	-2.59184	0.0119832	0.264006	-2.81863
Siglece	-1.16255	-0.232196	-2.59056	0.0120234	0.264605	-2.82404
Acsf2	-0.255649	4.88223	-2.58904	0.0120709	0.265365	-3.49396
Rab11fip4	0.542756	3.36458	2.58859	0.0120852	0.265394	-3.26112
Gamt	-0.877278	0.598848	-2.58774	0.0121119	0.265695	-2.8504
Ripor3	0.6963	1.49097	2.58726	0.0121272	0.265708	-2.92299
Cpox	0.276644	3.80687	2.5868	0.0121415	0.265708	-3.31149
Coq9	0.263659	3.43967	2.58648	0.0121516	0.265708	-3.25499
Recql5	0.263651	4.85601	2.58578	0.0121738	0.265806	-3.50953
Psat1	0.476805	4.42344	2.58552	0.0121821	0.265806	-3.46358
Pi4k2a	0.178695	5.40425	2.58452	0.0122139	0.266217	-3.60972
Pim2	0.589274	2.1609	2.58403	0.0122296	0.266273	-3.06556
Ehmt1	-0.129186	8.80237	-2.58297	0.0122632	0.266283	-3.97048
Gm39465	1.05723	-1.23032	2.58264	0.0122739	0.266283	-2.83533
Cgn	-0.488588	4.66249	-2.58227	0.0122855	0.266283	-3.46029
Papln	-0.484883	3.25456	-2.58182	0.0122999	0.266283	-3.16311
BC039771	-0.329037	5.86134	-2.58162	0.0123065	0.266283	-3.6815
Tprkb	-0.205731	3.89053	-2.58076	0.0123338	0.266283	-3.33138
Emb	0.876954	4.78407	2.58076	0.0123339	0.266283	-3.53003
Pls3	-0.248506	7.15696	-2.58072	0.0123351	0.266283	-3.82923
A730008H23Rik	-0.266435	4.93576	-2.58034	0.0123474	0.266283	-3.527
E2f4	0.209555	5.21179	2.57884	0.0123957	0.266802	-3.59081
Tiam2	-0.369119	7.87822	-2.57861	0.0124031	0.266802	-3.89596
Ehd1	-0.201068	6.07138	-2.57837	0.0124106	0.266802	-3.71121
Ms4a20	0.83865	1.83546	2.57636	0.0124759	0.267661	-2.9925
Gm36574	-1.06381	-1.35765	-2.57609	0.0124846	0.267661	-2.8467
Cnbd1	0.413011	2.15699	2.57569	0.0124973	0.267661	-3.03815
Gm40385	-0.966711	0.494147	-2.5743	0.0125426	0.267661	-2.87386
Smyd2	-0.294458	6.0686	-2.57377	0.0125597	0.267661	-3.72157
Ercc6l2	0.158356	6.44195	2.5737	0.0125622	0.267661	-3.76881
Gm42046	-0.910297	-0.284993	-2.57338	0.0125726	0.267661	-2.85843
Get4	0.185364	4.34254	2.57327	0.0125762	0.267661	-3.4424
Utrn	0.117616	9.8772	2.57303	0.0125841	0.267661	-4.08403
Zfp948	-0.21434	5.33771	-2.57292	0.0125876	0.267661	-3.61169
Mcee	-0.210212	3.86169	-2.5727	0.0125947	0.267661	-3.35982
Tmem186	0.273489	3.17271	2.57198	0.0126185	0.267886	-3.24654
Oga	0.122688	7.83592	2.57092	0.012653	0.26811	-3.91525
Puf60	0.206739	4.24643	2.57085	0.0126553	0.26811	-3.43094
Ica1	-0.31585	4.98107	-2.56954	0.0126985	0.268669	-3.56073
Ankrd2	-0.83615	-0.686974	-2.56925	0.012708	0.268669	-2.86156
Boc	-0.483824	3.53395	-2.56739	0.0127692	0.269602	-3.31863
Daam2	0.654847	1.88225	2.56712	0.0127785	0.269602	-3.0286
4930539M17Rik	-0.771163	-1.32829	-2.56662	0.012795	0.269672	-2.86512
Rad9b	0.371459	3.26367	2.56546	0.0128335	0.26988	-3.2836
Gm32652	-0.950207	-1.09383	-2.56508	0.0128462	0.26988	-2.86911
Kdm8	0.593071	1.46968	2.565	0.0128488	0.26988	-2.98188
Pank4	0.276297	4.62479	2.56473	0.0128577	0.26988	-3.52638
Coprs	-0.85219	0.550406	-2.56243	0.0129345	0.270527	-2.90249
Ermard	0.257423	4.06563	2.56174	0.0129578	0.270527	-3.463
Il12b	-1.13599	0.0873013	-2.56166	0.0129602	0.270527	-2.89842
Tmem234	0.242044	4.13928	2.56051	0.012999	0.270527	-3.44524
Atg3	0.246528	6.04939	2.56049	0.0129997	0.270527	-3.74974
Galnt9	0.646298	1.3947	2.56037	0.0130035	0.270527	-2.96411
Enox1	-0.24203	5.76679	-2.55961	0.0130292	0.270527	-3.70428
Zfp184	-0.487647	2.28997	-2.5593	0.0130398	0.270527	-3.07839
Gm30821	-1.02022	2.96162	-2.55926	0.0130409	0.270527	-3.15009
Tuft1	-0.341488	4.50413	-2.55924	0.0130418	0.270527	-3.48616
Cobll1	-0.12921	7.6334	-2.55916	0.0130444	0.270527	-3.91707
Plaat3	-0.253712	5.44649	-2.55907	0.0130475	0.270527	-3.68655
Gm31734	-0.82504	-1.01439	-2.55837	0.0130712	0.270743	-2.88188
Tmem117	-1.04345	0.562482	-2.55754	0.0130991	0.271027	-2.90916
Txn1	-0.259541	5.80802	-2.55706	0.0131154	0.271027	-3.72195
Kazald1	-0.732506	1.42386	-2.55678	0.0131247	0.271027	-2.98941
Zfp975	-0.213273	4.91601	-2.55406	0.0132173	0.272663	-3.591
Grsf1	-0.262346	5.33367	-2.55296	0.0132552	0.273144	-3.65465
Spata2	0.335684	3.21005	2.55215	0.0132827	0.273144	-3.29514
Lrrc7	0.394099	2.25307	2.55202	0.0132872	0.273144	-3.11371
Gm32749	-0.972201	1.67528	-2.55123	0.0133145	0.273144	-3.03565
Gm38733	0.522092	3.48419	2.55116	0.0133169	0.273144	-3.35738
Gm6116	0.862083	-1.85571	2.55104	0.0133208	0.273144	-2.89554
Psmb5	-0.567923	1.88586	-2.55052	0.0133387	0.273236	-3.01254
Gm41677	-0.857007	-0.854856	-2.54958	0.0133712	0.27358	-2.9
Gm34097	-0.835048	0.349981	-2.54908	0.0133886	0.27358	-2.92241
Snx22	-0.89007	-1.11009	-2.54866	0.0134029	0.27358	-2.90051
Cadm1	-0.407359	7.17685	-2.54832	0.0134146	0.27358	-3.91685
Cep295	0.145335	6.73334	2.54802	0.0134252	0.27358	-3.86606
Aldh5a1	-0.682821	1.13303	-2.54771	0.0134359	0.27358	-2.9572
Phlpp1	-0.249531	9.20809	-2.54726	0.0134514	0.273624	-4.08643
Chn1	-0.333369	7.46956	-2.54684	0.0134661	0.273649	-3.9387
Cbr4	-0.348112	3.61569	-2.5446	0.0135441	0.274743	-3.35411
Gm33838	-0.623139	3.34487	-2.54452	0.0135468	0.274743	-3.27753
Klhl32	-0.272702	4.46628	-2.54255	0.0136157	0.275866	-3.5184
Pcna	0.31933	4.30282	2.54136	0.0136576	0.276442	-3.51141
Yipf5	0.227128	4.95954	2.54041	0.0136909	0.276841	-3.64146
Klhl4	0.848961	1.12296	2.53863	0.0137538	0.277837	-3.00517
Hc	-0.609622	2.38815	-2.53811	0.0137724	0.277938	-3.10064
Amt	0.453443	2.37292	2.53679	0.0138192	0.278153	-3.18601
Artn	-0.856034	0.367651	-2.53648	0.0138301	0.278153	-2.94704
Dynll2	-0.230803	4.8426	-2.53641	0.0138325	0.278153	-3.63194
Kif19a	0.867284	-0.00603776	2.53603	0.013846	0.278153	-2.9404
4930533P14Rik	-0.815628	-1.88576	-2.5337	0.0139293	0.278153	-2.92958
Ddx58	0.193851	7.08993	2.53365	0.0139312	0.278153	-3.93609
Tbx15	-0.228611	6.63738	-2.53355	0.0139346	0.278153	-3.87257
Asph	-0.234747	6.79987	-2.5333	0.0139435	0.278153	-3.89783
Spsb3	0.322162	3.84184	2.53284	0.0139601	0.278153	-3.44774
D830050J10Rik	-0.793878	-0.74719	-2.53247	0.0139735	0.278153	-2.93264
Rev3l	-0.280579	8.56374	-2.53235	0.0139776	0.278153	-4.0699
Ankrd7	0.428801	2.03825	2.53234	0.013978	0.278153	-3.12839
Ccdc7b	-0.474824	1.81383	-2.53216	0.0139847	0.278153	-3.09235
Tsc22d1	-0.171302	7.69754	-2.53199	0.0139906	0.278153	-3.99241
Rnf207	-0.932281	-0.615547	-2.53175	0.0139992	0.278153	-2.93645
Dnali1	-0.894442	-0.381604	-2.53132	0.0140147	0.278153	-2.94237
Rab4b	0.388227	3.59704	2.53118	0.0140198	0.278153	-3.41208
Ston1	-0.329853	5.65299	-2.5309	0.0140298	0.278153	-3.75852
Hnrnpa2b1	0.115353	8.4351	2.53057	0.0140418	0.278153	-4.06687
Cep70	-0.192839	6.24501	-2.52933	0.0140867	0.278187	-3.83923
Nr4a2	-0.432868	3.31463	-2.52875	0.0141077	0.278187	-3.34454
Gm36235	1.0472	-1.30155	2.52858	0.0141137	0.278187	-2.94107
Lyrm4	-0.252583	7.99547	-2.52826	0.0141254	0.278187	-4.03409
4930542D17Rik	0.758673	2.01198	2.52789	0.0141389	0.278187	-3.14407
Stc2	1.15389	1.60166	2.52763	0.0141482	0.278187	-3.10358
Sec22c	0.618687	3.20139	2.52756	0.0141507	0.278187	-3.35827
Myo1d	-0.302373	6.45209	-2.52682	0.0141776	0.278187	-3.87402
Dsel	-0.262779	3.71203	-2.52622	0.0141993	0.278187	-3.42681
Csnk2b	-0.401845	2.46778	-2.52589	0.0142115	0.278187	-3.1703
Cct6b	0.677235	0.620535	2.52558	0.0142228	0.278187	-2.99559
Adgrd1	-0.292295	3.55836	-2.52527	0.0142341	0.278187	-3.37571
Prkce	0.392575	8.14139	2.52527	0.0142342	0.278187	-4.05865
Gm38412	-0.97511	-1.93416	-2.52527	0.0142342	0.278187	-2.94576
Slco6b1	-0.809047	-0.909564	-2.52445	0.014264	0.278495	-2.94827
Inpp5f	0.29089	6.05107	2.52398	0.0142814	0.278495	-3.83805
Lppos	0.843604	-0.513452	2.52336	0.0143041	0.278495	-2.9587
Gm32635	0.733107	-0.817641	2.52335	0.0143045	0.278495	-2.95317
Prdm9	0.480898	2.95454	2.52165	0.0143668	0.279261	-3.3112
Tppp	-0.619528	1.56723	-2.52104	0.0143895	0.279261	-3.10482
Rrn3	-0.131911	5.59442	-2.52102	0.0143901	0.279261	-3.7766
Myh7b	-0.896326	0.600593	-2.52006	0.0144256	0.279261	-2.98383
Slc22a29	-0.313734	4.60972	-2.52005	0.0144257	0.279261	-3.61142
Pfkm	-0.305734	3.92759	-2.52005	0.0144259	0.279261	-3.46697
Sypl2	-1.02446	-1.52152	-2.51876	0.0144734	0.279916	-2.95796
Lrrn4	-0.887032	-1.72321	-2.5181	0.014498	0.279928	-2.95933
Adsl	0.23829	4.6009	2.51766	0.0145145	0.279928	-3.63167
Gm35380	-0.843579	-0.620502	-2.51764	0.0145152	0.279928	-2.96331
Ctu2	0.404685	2.35323	2.5165	0.0145575	0.28048	-3.19463
Pde6a	0.440823	3.05388	2.51459	0.0146288	0.281262	-3.30335
Gm44507	-0.512493	4.96998	-2.51446	0.0146336	0.281262	-3.69706
Gpn2	0.456973	1.58466	2.51431	0.0146395	0.281262	-3.09926
Mb	-0.816137	1.28226	-2.51344	0.0146721	0.28144	-3.06089
Scube3	0.384549	2.61413	2.51301	0.014688	0.28144	-3.27773
Gm36548	-0.612592	1.61901	-2.51259	0.0147039	0.28144	-3.08987
Zcwpw1	0.478659	1.66311	2.51211	0.0147222	0.28144	-3.13427
Rae1	0.172677	5.02132	2.51207	0.0147235	0.28144	-3.71521
Gm32950	-0.655365	0.850976	-2.51186	0.0147314	0.28144	-3.02883
Gm28863	0.860267	-1.2369	2.51084	0.0147699	0.281911	-2.97606
Rrp15	-0.264482	4.76255	-2.50998	0.0148025	0.282269	-3.65975
LOC118567500	-0.871197	-0.573305	-2.50899	0.0148398	0.282307	-2.98396
Atp1b4	-0.646613	1.14783	-2.5088	0.014847	0.282307	-3.06326
Gm41569	1.04256	-0.373416	2.50858	0.0148556	0.282307	-2.99949
Flrt2	0.589894	3.41609	2.50839	0.0148626	0.282307	-3.43495
Ankrd66	-0.682901	0.281588	-2.5081	0.0148735	0.282307	-3.00816
Slc35f6	0.2298	4.14083	2.50688	0.0149202	0.282663	-3.56836
Tubgcp6	0.249452	4.46742	2.50681	0.0149226	0.282663	-3.62819
Cand2	-0.362143	3.9447	-2.50628	0.0149428	0.282663	-3.49469
Gm20559	0.1764	7.34059	2.50615	0.0149477	0.282663	-4.03183
3930402G23Rik	-0.862819	-0.572816	-2.50537	0.0149778	0.282884	-2.99392
Glt28d2	-0.317567	6.03811	-2.50512	0.014987	0.282884	-3.86326
Klra2	-0.818478	3.16282	-2.50425	0.0150204	0.283252	-3.36903
Usp4	0.124015	6.68202	2.50155	0.0151243	0.284852	-3.96793
Dao	-1.08322	-1.31524	-2.501	0.0151456	0.284852	-2.9923
Gm6213	1.56764	-0.603536	2.50096	0.0151471	0.284852	-3.00293
Gm34639	-0.512566	5.25856	-2.49902	0.0152221	0.286	-3.7729
Cldn2	-0.373893	4.25684	-2.49802	0.015261	0.286266	-3.57189
Ebp	-0.298242	3.52574	-2.49793	0.0152643	0.286266	-3.42695
Zfp462	-0.306447	7.6225	-2.49522	0.0153704	0.287991	-4.07029
Mir3061	0.914204	-0.905772	2.49424	0.0154086	0.288316	-3.00796
2700062C07Rik	0.549297	1.3496	2.4939	0.0154219	0.288316	-3.12055
Mrtfb	-0.107062	7.75141	-2.49369	0.0154301	0.288316	-4.08418
Tmcc3	-0.386155	8.04064	-2.49258	0.0154739	0.28887	-4.12296
Ube2a	-0.277181	3.71108	-2.49207	0.0154941	0.288976	-3.50013
Slc13a3	-0.914112	0.159834	-2.49167	0.0155097	0.288976	-3.03769
Mterf1b	0.546896	1.4458	2.4904	0.01556	0.288976	-3.13721
Cxcl16	-0.251102	5.7875	-2.4895	0.0155954	0.288976	-3.87974
Rorb	-0.655766	0.13886	-2.48938	0.0156002	0.288976	-3.05577
Cyth3	-0.209884	6.98438	-2.48915	0.0156094	0.288976	-4.01597
1600010M07Rik	0.783056	-1.02602	2.48869	0.0156278	0.288976	-3.02057
Strap	0.219141	5.46692	2.48805	0.0156532	0.288976	-3.84246
Gm42377	0.43912	2.37553	2.48797	0.0156564	0.288976	-3.27264
Fzd3	-0.315663	4.47407	-2.48784	0.0156615	0.288976	-3.65716
Six4	-0.363628	4.16751	-2.48778	0.015664	0.288976	-3.60021
LOC118567688	0.766898	0.126413	2.4872	0.015687	0.288976	-3.05914
C3	0.420981	8.91662	2.48681	0.0157024	0.288976	-4.21441
Vnn3	-0.760508	-0.530162	-2.48667	0.0157082	0.288976	-3.0267
Mmp2	-0.634316	4.0676	-2.48638	0.0157196	0.288976	-3.48244
Jrk	0.439065	1.55154	2.48617	0.0157281	0.288976	-3.17453
Dhrs1	0.315484	3.04947	2.48603	0.0157338	0.288976	-3.40737
4930431F10Rik	-0.689409	-1.04348	-2.48589	0.0157394	0.288976	-3.02698
Gm13056	-0.865633	0.34603	-2.48566	0.0157484	0.288976	-3.04745
Tspoap1	0.953626	2.16637	2.48502	0.0157742	0.289063	-3.25071
Gm13807	0.536437	2.17185	2.48484	0.0157815	0.289063	-3.24612
Mpdz	-0.18735	5.90793	-2.48436	0.0158006	0.289154	-3.9013
Tada2a	-0.259554	5.52694	-2.48379	0.0158235	0.289313	-3.84871
Ano3	-0.852676	-0.609574	-2.48307	0.0158524	0.289359	-3.03165
Aoah	-0.905089	5.53978	-2.4827	0.0158674	0.289359	-3.87116
LOC115489545	-0.373465	4.97848	-2.48257	0.0158725	0.289359	-3.75577
Efcab6	-1.00889	-1.40139	-2.48232	0.0158827	0.289359	-3.02776
Ptpdc1	-0.327681	4.55858	-2.48163	0.0159106	0.28961	-3.68323
Spag8	-0.880973	-1.55006	-2.48056	0.0159538	0.28973	-3.03109
Gm52125	0.693663	-0.692249	2.48005	0.0159742	0.28973	-3.04555
Maged2	-0.518242	1.91877	-2.47952	0.015996	0.28973	-3.16901
Gm40186	-0.777204	-1.20164	-2.47935	0.0160025	0.28973	-3.03452
Pet100	-0.62252	1.12705	-2.47884	0.0160235	0.28973	-3.11412
Cbx7	0.529481	2.65962	2.47881	0.0160245	0.28973	-3.34867
Treml2	0.916372	2.42692	2.47874	0.0160273	0.28973	-3.37629
Lmcd1	0.827258	2.0999	2.47866	0.0160307	0.28973	-3.24816
Fam185a	-0.16219	6.4373	-2.47724	0.0160884	0.290458	-3.99446
Marchf2	0.210859	4.97793	2.47686	0.0161041	0.290458	-3.79357
Svopl	-0.633402	1.53568	-2.47662	0.0161137	0.290458	-3.14521
Acss1	0.73119	2.13076	2.4761	0.0161352	0.29059	-3.27305
Gm35062	1.14307	-0.41521	2.47463	0.0161953	0.291256	-3.05432
Gm39458	-0.966135	-1.57481	-2.4744	0.0162048	0.291256	-3.04312
Zfp934	-0.20443	5.523	-2.47409	0.0162173	0.291256	-3.8743
Frmd4b	-0.245725	7.04309	-2.47364	0.016236	0.291256	-4.07314
Gm28874	0.563877	0.985667	2.47285	0.0162686	0.291256	-3.14855
Pth1r	0.822464	0.015223	2.4725	0.0162828	0.291256	-3.06816
Gm31852	0.668316	0.775134	2.47189	0.016308	0.291256	-3.1214
Axin1	0.138768	6.46766	2.47185	0.0163096	0.291256	-4.01057
Dnaic2	-0.746385	-1.55866	-2.47181	0.0163114	0.291256	-3.04734
Gm8251	1.02432	0.711656	2.47173	0.0163148	0.291256	-3.14953
Pcgf6	-0.219549	4.43285	-2.47089	0.0163495	0.291621	-3.69844
Trim34a	0.325872	3.09161	2.46989	0.0163907	0.292067	-3.47706
Mmd2	0.94643	-1.8912	2.46922	0.0164185	0.292067	-3.05226
Trarg1	-0.948367	0.656185	-2.46909	0.016424	0.292067	-3.09415
Gm50594	-0.88971	-1.26508	-2.46861	0.016444	0.292067	-3.05439
Gm34758	0.758466	1.56279	2.46856	0.016446	0.292067	-3.22761
Mpp7	0.569406	4.12267	2.46624	0.0165426	0.293526	-3.62655
Zic5	-0.817155	0.376626	-2.4658	0.016561	0.293598	-3.09782
Tnfsf18	-0.851057	0.130219	-2.46323	0.0166691	0.29479	-3.09053
Gm39607	-0.64259	1.03679	-2.46267	0.0166927	0.29479	-3.14466
Pkdcc	0.594069	1.29433	2.46201	0.0167204	0.29479	-3.19376
Slc9a8	0.176748	6.44059	2.46175	0.0167314	0.29479	-4.01652
Gpr156	0.899665	-0.449568	2.46155	0.01674	0.29479	-3.08256
Rspo4	-0.914794	-0.629327	-2.46133	0.0167491	0.29479	-3.07248
Map3k7cl	-0.959669	-0.205772	-2.46081	0.016771	0.29479	-3.08187
Gm33168	1.11389	-0.672328	2.46079	0.0167721	0.29479	-3.07778
D430041D05Rik	0.915126	0.263433	2.46002	0.0168048	0.29479	-3.11923
Camk1g	-0.587278	2.17604	-2.45993	0.0168085	0.29479	-3.24966
4930519F16Rik	0.917543	-0.544696	2.45983	0.0168126	0.29479	-3.08021
Klhl38	-0.84248	-0.585219	-2.45983	0.0168129	0.29479	-3.08444
9630002D21Rik	1.25482	-0.557407	2.45976	0.0168159	0.29479	-3.08213
Ccnb1ip1	-0.489823	2.38573	-2.45905	0.016846	0.294826	-3.31063
Gm35315	-0.516133	2.56375	-2.45851	0.016869	0.294826	-3.33516
Hhat	-0.249293	6.43505	-2.45841	0.0168733	0.294826	-4.0299
Dpm2	0.352205	2.7481	2.45835	0.0168757	0.294826	-3.40539
LOC108168164	0.775576	-0.755965	2.45697	0.0169344	0.295458	-3.08472
Gsto1	-0.380014	5.22941	-2.45682	0.0169407	0.295458	-3.84593
Llgl2	0.260158	3.66547	2.45569	0.0169892	0.295981	-3.58858
Egln2	0.304367	3.85618	2.45503	0.0170176	0.295981	-3.62493
Chrna1os	-0.825993	-0.393969	-2.4549	0.0170232	0.295981	-3.08847
Abcb11	-0.783107	-0.694887	-2.45477	0.0170287	0.295981	-3.0852
Aatf	-0.11237	7.52738	-2.45408	0.0170582	0.296013	-4.15853
Mmp8	1.00218	-1.1684	2.45371	0.0170741	0.296013	-3.08794
Mapk1ip1l	-0.132107	7.23798	-2.45367	0.0170757	0.296013	-4.12812
Hgfac	-0.807823	-0.934323	-2.45316	0.017098	0.296013	-3.08708
Utp18	0.236086	5.0647	2.45302	0.017104	0.296013	-3.86031
Muc20	-0.835127	-0.961092	-2.4527	0.0171175	0.296013	-3.08769
Tmem26	0.657073	3.54319	2.44834	0.0173066	0.29903	-3.62032
Mmachc	-0.38459	2.29508	-2.44757	0.0173401	0.299106	-3.34047
Zfpm2	0.91752	3.81653	2.44715	0.0173586	0.299106	-3.6766
Ccn6	-0.867831	-1.33413	-2.4466	0.0173824	0.299106	-3.09547
Gcat	-0.483864	2.91336	-2.44633	0.0173945	0.299106	-3.40416
Myh1	-1.16051	2.11364	-2.44615	0.0174023	0.299106	-3.25675
Cox20	0.325387	3.12481	2.44582	0.0174168	0.299106	-3.53306
LOC118568438	-0.271844	4.28702	-2.44558	0.0174272	0.299106	-3.73455
Spata17	-0.323074	3.47014	-2.44556	0.0174282	0.299106	-3.55081
Mir155hg	0.674967	1.89036	2.44148	0.0176079	0.301794	-3.30759
Fat3	0.822539	1.74637	2.44133	0.0176144	0.301794	-3.31717
Hoxc4	0.79936	0.470209	2.44074	0.0176404	0.301976	-3.15149
Atp6v1b1	-0.786089	2.33936	-2.44016	0.0176662	0.301976	-3.30894
Fam53a	0.203301	4.95906	2.44009	0.0176694	0.301976	-3.86322
Inpp5j	-0.8161	0.131469	-2.43957	0.0176923	0.302114	-3.13419
Gm13470	-0.433228	2.95873	-2.43809	0.017758	0.302984	-3.47082
Clec12a	-1.26388	1.78634	-2.43765	0.0177777	0.30301	-3.31256
Klhl31	-1.52451	-1.32619	-2.4372	0.0177979	0.30301	-3.11226
Ank	-0.341503	9.47179	-2.43677	0.0178171	0.30301	-4.362
Rab11fip2	-0.257179	6.37873	-2.43673	0.0178189	0.30301	-4.07105
Peg3	0.605918	2.62677	2.43615	0.0178449	0.303178	-3.39456
Kcnip3	0.612778	0.951969	2.43585	0.0178585	0.303178	-3.20213
Tpk1	-0.0980323	7.77882	-2.43495	0.0178986	0.303607	-4.22267
Dnajb5	0.57704	1.9163	2.43389	0.0179462	0.304162	-3.30657
Brix1	-0.170093	5.17048	-2.43332	0.0179721	0.304317	-3.90479
Tprn	-0.292256	2.45904	-2.43274	0.0179983	0.304317	-3.39114
Tmem35b	0.557031	1.49928	2.43237	0.0180147	0.304317	-3.25893
Cdk5rap2	0.153464	6.7568	2.43237	0.018015	0.304317	-4.11939
Vac14	0.16796	6.6189	2.43188	0.0180368	0.304434	-4.11975
Fbxo9	0.227374	4.39173	2.43111	0.0180718	0.304774	-3.80274
Chsy1	-0.157066	7.61414	-2.42982	0.0181301	0.305346	-4.20933
Mtmr12	0.180297	6.46163	2.4297	0.0181357	0.305346	-4.09933
Cyb5d2	0.286045	3.1769	2.42848	0.018191	0.305369	-3.57051
Vamp5	0.577293	2.38968	2.42823	0.0182024	0.305369	-3.43032
Gm41011	-0.797172	-0.82065	-2.42816	0.0182056	0.305369	-3.13656
Otud3	0.395669	3.66777	2.42808	0.0182092	0.305369	-3.65307
Fut8	-0.265671	9.93776	-2.42803	0.0182118	0.305369	-4.41111
Zc4h2	0.790022	-0.0308711	2.42733	0.0182437	0.305653	-3.17931
Morn3	0.556735	1.29288	2.42567	0.0183197	0.306674	-3.25497
Hnf1b	1.26386	-1.44915	2.42442	0.0183767	0.307135	-3.14123
Taf12	0.316674	4.06045	2.42398	0.0183971	0.307135	-3.74887
Hrc	-0.89991	-1.0034	-2.42397	0.0183977	0.307135	-3.14094
Tubgcp2	-0.139314	5.86013	-2.42355	0.0184171	0.307135	-4.02903
Mypn	-1.14509	-0.833196	-2.4224	0.01847	0.307135	-3.14356
Rtl8b	-0.885663	-0.467872	-2.42179	0.0184983	0.307135	-3.15137
Rccd1	0.475237	1.93011	2.42153	0.0185103	0.307135	-3.37489
Cyba	0.231387	4.55804	2.42146	0.0185133	0.307135	-3.85557
Gm46660	-0.241111	3.80573	-2.4214	0.0185164	0.307135	-3.6811
Gm5174	-0.435149	3.2885	-2.42135	0.0185186	0.307135	-3.57199
Gm42210	-0.790095	0.344973	-2.42126	0.0185225	0.307135	-3.17955
Ndor1	0.245552	4.42405	2.42096	0.0185363	0.307135	-3.81099
Sec61a2	-0.212727	6.76844	-2.42083	0.0185427	0.307135	-4.14408
Gm34804	-1.01311	-0.406066	-2.42027	0.0185684	0.307254	-3.16235
LOC102636558	-0.77025	-1.46285	-2.41988	0.0185864	0.307254	-3.14669
Myf6	-0.977015	-1.97765	-2.41924	0.0186164	0.307254	-3.14474
Cdin1	-0.146309	7.30652	-2.41872	0.0186406	0.307254	-4.20503
Yeats2	-0.106001	7.52698	-2.41852	0.0186496	0.307254	-4.23304
Gli2	0.417835	3.70479	2.41846	0.0186525	0.307254	-3.65278
Gm15270	-0.306494	3.00724	-2.41827	0.0186613	0.307254	-3.52996
Nsmf	-0.387942	5.30881	-2.41808	0.0186703	0.307254	-3.95083
Rnf34	0.222565	4.48896	2.41705	0.0187182	0.307463	-3.84055
Polr2m	0.174162	5.92551	2.41687	0.0187269	0.307463	-4.06178
Dusp16	-0.214034	7.15964	-2.41669	0.0187351	0.307463	-4.20448
Cln8	-0.349682	4.1445	-2.41628	0.0187542	0.307463	-3.77466
4632404H12Rik	0.245409	3.50773	2.41544	0.018794	0.307463	-3.67092
Piezo2	-0.297848	8.08797	-2.41533	0.0187989	0.307463	-4.28586
Gm40191	0.769923	-0.24603	2.41503	0.018813	0.307463	-3.17895
Ppp1r14a	-0.77721	0.587051	-2.41445	0.01884	0.307463	-3.19971
Mindy2	0.247625	7.10202	2.41438	0.0188437	0.307463	-4.20794
Cdnf	-0.814654	-0.401122	-2.41429	0.0188479	0.307463	-3.16982
Nrip3	-0.519661	2.17046	-2.41401	0.018861	0.307463	-3.3695
Rpgrip1	0.617159	2.13657	2.41391	0.0188659	0.307463	-3.41289
Ykt6	0.185235	4.59371	2.41363	0.0188786	0.307463	-3.87667
Stk3	-0.209633	9.00073	-2.41306	0.0189057	0.307614	-4.37397
Gli3	-0.300287	8.46544	-2.4125	0.0189322	0.307614	-4.32675
Pde6c	0.728852	0.454559	2.41094	0.0190058	0.307614	-3.21857
Zwint	-0.237524	7.59987	-2.41057	0.0190232	0.307614	-4.26254
Trpc4ap	0.101377	6.90314	2.41054	0.0190249	0.307614	-4.19203
Tbc1d22b	0.24969	5.07516	2.41031	0.0190356	0.307614	-3.95466
Sspn	-0.274722	5.36943	-2.41006	0.0190477	0.307614	-3.97707
Cep85l	-0.220449	5.85468	-2.41002	0.0190496	0.307614	-4.05396
LOC118567849	-0.912046	0.57151	-2.40958	0.0190705	0.307614	-3.21494
Arhgef3	0.268143	8.00173	2.40929	0.019084	0.307614	-4.29927
Gm16364	-0.369983	2.89664	-2.40899	0.0190984	0.307614	-3.54995
Gm30600	-0.870619	-1.9327	-2.40861	0.0191166	0.307614	-3.16436
Zfp770	0.261229	3.98128	2.40843	0.019125	0.307614	-3.77663
Mrpl51	-0.293907	2.57717	-2.40794	0.0191484	0.307614	-3.46067
Ghitm	0.167426	5.79645	2.40771	0.0191592	0.307614	-4.06409
Mylk4	-1.41217	0.231134	-2.40753	0.0191681	0.307614	-3.20123
Ifitm6	0.981051	-0.741976	2.4073	0.0191792	0.307614	-3.18097
0610010K14Rik	0.354111	2.59586	2.40687	0.0191997	0.307614	-3.47776
Ficd	0.484908	1.68474	2.40639	0.0192224	0.307614	-3.36327
2010009K17Rik	0.508025	2.04432	2.40635	0.0192245	0.307614	-3.38057
Gm36193	-0.784995	-0.767782	-2.406	0.0192412	0.307614	-3.18294
Gm35831	-0.850482	1.19409	-2.40598	0.0192423	0.307614	-3.31721
2810403D21Rik	-0.194373	5.33496	-2.40557	0.0192618	0.307614	-3.98244
Prkg1	-0.336591	6.67874	-2.40554	0.0192631	0.307614	-4.15166
Scara3	-0.399192	5.72505	-2.40551	0.0192645	0.307614	-4.04393
Il5	0.960468	-0.94622	2.40507	0.0192859	0.307633	-3.18381
Pygo1	-0.716384	-0.10175	-2.40477	0.0193	0.307633	-3.18603
Gm35378	-0.754395	-1.19773	-2.40387	0.0193433	0.307633	-3.17563
Jph2	-0.67995	2.3592	-2.40359	0.0193571	0.307633	-3.38816
Gm31814	1.27227	-0.997686	2.40347	0.0193628	0.307633	-3.18522
Sec24d	-0.139185	6.79965	-2.40337	0.0193674	0.307633	-4.1982
Macc1	-0.36566	7.19092	-2.4033	0.0193711	0.307633	-4.2368
Lypd1	-0.496645	2.53852	-2.4029	0.01939	0.307694	-3.43968
Gm16223	-0.859975	-0.703263	-2.40199	0.019434	0.307781	-3.18507
Adcyap1r1	1.40737	-0.93835	2.40166	0.0194501	0.307781	-3.19461
Snrk	0.193791	6.62861	2.40155	0.0194553	0.307781	-4.18177
A430057M04Rik	-0.900845	-0.207804	-2.40154	0.0194558	0.307781	-3.196
Gm20125	-0.753661	-0.25461	-2.40099	0.0194826	0.307809	-3.19548
Gemin8	-0.311314	4.53108	-2.40043	0.0195094	0.307809	-3.86389
Vax2	-0.82327	-0.293746	-2.40042	0.0195099	0.307809	-3.20151
Bysl	0.268527	2.86222	2.40026	0.0195179	0.307809	-3.55141
Myef2	-0.16569	7.14543	-2.39881	0.0195883	0.308682	-4.23428
Col6a5	0.892078	0.367953	2.39816	0.0196199	0.308787	-3.23145
Lhfp	-0.26564	8.48418	-2.39757	0.0196488	0.308787	-4.37517
Cdc42ep3	0.300781	5.16689	2.39745	0.0196545	0.308787	-4.02143
Gm41169	0.729469	-1.51901	2.3972	0.0196666	0.308787	-3.18947
Rprm	-0.815382	-1.69155	-2.39707	0.0196733	0.308787	-3.18682
Wdr60	-0.284628	5.88672	-2.39675	0.0196887	0.308787	-4.09249
Cyb561d1	0.440491	2.57249	2.3965	0.0197008	0.308787	-3.53457
1810021B22Rik	-0.768714	-0.188527	-2.39472	0.0197882	0.309731	-3.21391
Wdr55	0.362013	2.11409	2.39455	0.0197964	0.309731	-3.42816
Gm52390	-0.940371	-1.24131	-2.39431	0.0198085	0.309731	-3.19651
Gm39617	-0.795755	0.131067	-2.39386	0.0198305	0.309731	-3.23217
Clec4n	-0.562711	2.79499	-2.39373	0.0198369	0.309731	-3.48823
Abca2	0.196431	5.32506	2.39325	0.0198608	0.309867	-4.02012
Ppfia1	0.108673	6.63152	2.39256	0.0198944	0.310155	-4.19798
Kdm1b	0.216016	4.97154	2.39185	0.0199298	0.310253	-3.98217
Catsperz	0.967938	-1.97773	2.39182	0.0199311	0.310253	-3.19684
5930403N24Rik	-0.916632	-0.737712	-2.39094	0.0199746	0.310486	-3.21091
Dio2	-0.712817	4.27822	-2.3909	0.0199765	0.310486	-3.93045
Recql	0.255132	3.83955	2.39026	0.0200082	0.310743	-3.78041
Gm41878	-0.750238	-1.11214	-2.38975	0.0200334	0.310791	-3.20248
Ctso	0.34341	5.02652	2.38959	0.0200417	0.310791	-3.99616
LOC118568746	0.744432	3.3685	2.38882	0.02008	0.311148	-3.73619
5830428M24Rik	0.390111	4.01526	2.38729	0.0201562	0.311696	-3.8412
Rab5a	0.147556	6.53601	2.38693	0.0201739	0.311696	-4.208
Nap1l4	0.129635	6.52904	2.38676	0.0201827	0.311696	-4.20247
Mical1	0.609482	3.03225	2.38672	0.0201844	0.311696	-3.6386
Nbea	-0.298851	8.58164	-2.38658	0.0201916	0.311696	-4.40336
Ndst3	-0.423665	3.54465	-2.38627	0.0202069	0.311696	-3.65819
Numb	0.128924	7.02723	2.38546	0.0202479	0.311798	-4.26371
Gm35751	-0.672585	-0.215434	-2.38518	0.0202617	0.311798	-3.22858
Tgfbr1	-0.211933	7.50401	-2.38492	0.0202749	0.311798	-4.30615
Cdk14	-0.32241	9.5925	-2.3849	0.0202758	0.311798	-4.48181
Gm52009	-0.687241	-0.9006	-2.38441	0.0203003	0.311798	-3.2192
Gm51480	0.264368	4.40267	2.38431	0.0203051	0.311798	-3.90073
Lrrc42	-0.191435	4.01932	-2.38394	0.0203242	0.311857	-3.80273
Ncam1	-0.505824	4.50477	-2.38324	0.020359	0.312028	-3.85056
Vti1a	0.131568	8.86717	2.3825	0.0203964	0.312028	-4.4363
Mthfd2l	-0.278475	6.60698	-2.3822	0.0204118	0.312028	-4.21553
Eipr1	0.169988	5.79613	2.38207	0.0204185	0.312028	-4.11997
Angptl4	0.75302	1.25099	2.38203	0.0204202	0.312028	-3.35018
Tmprss11e	-0.452847	7.45068	-2.38158	0.0204429	0.312028	-4.31103
Elf4	0.109431	7.60275	2.38141	0.0204516	0.312028	-4.33167
Gm40102	0.775035	0.608277	2.38098	0.0204734	0.312028	-3.30658
LOC671917	-0.954488	-1.33305	-2.38087	0.020479	0.312028	-3.22054
Il5ra	1.6623	-0.91329	2.38069	0.0204881	0.312028	-3.23531
Kpna4	0.222168	7.78939	2.37847	0.0206009	0.313511	-4.35431
Porcn	-0.603177	3.89738	-2.37781	0.0206345	0.313789	-3.74358
Gm33228	-0.398194	3.14903	-2.37668	0.0206919	0.313991	-3.69945
Eif2b4	-0.334964	2.55133	-2.37654	0.0206994	0.313991	-3.51693
Csrnp1	0.345294	3.89429	2.37638	0.0207074	0.313991	-3.79784
Gm41958	0.715559	0.61744	2.37589	0.0207325	0.313991	-3.28987
Gm35597	0.839082	-1.266	2.37578	0.020738	0.313991	-3.23503
Gm30827	-0.467198	2.55334	-2.37574	0.0207401	0.313991	-3.52342
Klk10	0.537769	1.52495	2.37514	0.0207711	0.314196	-3.40005
Jmjd4	0.213082	3.868	2.37469	0.020794	0.314196	-3.81979
Alox15	0.329895	2.48878	2.37374	0.0208431	0.314196	-3.57532
Gm52739	0.999923	-1.94107	2.37346	0.0208574	0.314196	-3.23076
Inka2	0.597475	1.34035	2.37345	0.0208576	0.314196	-3.39095
Cyp46a1	-0.849513	-0.588613	-2.3732	0.0208704	0.314196	-3.24222
Acadsb	-0.220488	5.5994	-2.37294	0.0208841	0.314196	-4.10685
Sympk	-0.293397	6.19523	-2.37289	0.0208865	0.314196	-4.18489
Vangl1	-0.366005	5.90437	-2.37268	0.0208974	0.314196	-4.14533
Mrps33	0.370608	2.65061	2.37135	0.0209662	0.314196	-3.58177
Osbpl3	-0.289562	7.83312	-2.37129	0.0209694	0.314196	-4.36531
Madd	0.334521	5.49441	2.37123	0.0209722	0.314196	-4.11111
LOC102639428	0.868536	-0.0360932	2.37114	0.0209769	0.314196	-3.28462
Pigb	0.216606	4.18195	2.3711	0.0209789	0.314196	-3.87657
Egr3	0.314327	3.3312	2.371	0.0209844	0.314196	-3.65149
Pdlim5	-0.174514	9.04433	-2.37042	0.0210143	0.314307	-4.47764
4933424L21Rik	-0.930404	-1.74189	-2.37026	0.0210226	0.314307	-3.23513
Gm35217	-0.883826	-1.6889	-2.36948	0.021063	0.314421	-3.23733
Pde5a	0.561696	3.58386	2.36938	0.021068	0.314421	-3.76171
Nudt9	-0.350283	3.94316	-2.36891	0.0210924	0.314421	-3.79932
Churc1	0.31223	3.64347	2.36868	0.0211045	0.314421	-3.77687
Nfrkb	0.159948	5.78331	2.36863	0.0211071	0.314421	-4.14774
Efhc1	0.632938	0.913623	2.36787	0.0211469	0.314714	-3.34389
Gbgt1	-0.535435	3.00948	-2.36666	0.0212097	0.314714	-3.64173
Gm41907	-0.802167	0.24349	-2.36658	0.021214	0.314714	-3.28276
Prdm1	-0.349774	5.11283	-2.36645	0.021221	0.314714	-4.01486
Sctr	0.81124	-0.875641	2.36621	0.0212332	0.314714	-3.25875
Heph	1.07555	0.0182945	2.36608	0.0212402	0.314714	-3.26724
Inava	-0.424702	5.08867	-2.36599	0.0212448	0.314714	-4.01274
LOC118568224	-0.801757	-0.753764	-2.36589	0.0212501	0.314714	-3.25578
Gm10509	0.388684	2.91991	2.36541	0.0212752	0.314857	-3.66457
Lgr6	-0.381319	6.11003	-2.36426	0.0213358	0.315526	-4.20516
Dclk1	0.77775	5.44607	2.36357	0.0213717	0.31582	-4.07837
Ccz1	0.112229	6.01986	2.36219	0.0214449	0.31582	-4.19366
Mettl24	-0.759886	0.63998	-2.36218	0.021445	0.31582	-3.29814
Dedd2	0.240092	3.88913	2.36205	0.0214519	0.31582	-3.8539
S100a7a	-0.515337	2.60483	-2.36205	0.0214522	0.31582	-3.57598
Gm29040	-0.639518	0.229875	-2.36132	0.0214904	0.31582	-3.29433
Pfdn6	0.473595	1.91133	2.36102	0.0215063	0.31582	-3.4641
Gvin2	-0.173845	5.16841	-2.3609	0.0215128	0.31582	-4.08003
Farsa	0.232603	4.17119	2.36087	0.0215142	0.31582	-3.8993
Slc20a1	-0.233182	6.2066	-2.36073	0.0215216	0.31582	-4.20802
BC051226	0.818844	-1.24523	2.36065	0.0215258	0.31582	-3.26009
Pdia5	-0.283553	4.29823	-2.36003	0.0215587	0.316075	-3.91465
Fah	-0.434653	5.04362	-2.35974	0.0215742	0.316076	-4.01268
Gm40798	-0.91851	-0.635217	-2.35901	0.0216132	0.316226	-3.26757
Lrrcc1	-0.187995	5.1489	-2.35897	0.0216154	0.316226	-4.05843
Aif1	-0.52193	2.52224	-2.35785	0.0216745	0.316714	-3.57053
Lsmem2	0.608141	0.645462	2.35746	0.0216953	0.316714	-3.32402
Zhx2	0.218282	7.88402	2.35746	0.0216953	0.316714	-4.41205
Lin28b	-0.714467	1.24065	-2.35631	0.0217571	0.317331	-3.35596
Taf4	0.142314	6.38411	2.3558	0.021784	0.317331	-4.25353
Cd34	-0.473137	2.39047	-2.3558	0.0217842	0.317331	-3.54247
Fcrls	1.03929	-0.268946	2.3544	0.0218592	0.318041	-3.27977
Adamts6	-0.153151	8.62425	-2.3541	0.0218754	0.318041	-4.47481
Slc38a3	-0.881612	-1.35209	-2.35381	0.0218909	0.318041	-3.26666
Zfp143	0.169989	5.08847	2.35372	0.021896	0.318041	-4.08032
6430550D23Rik	0.50415	1.40042	2.35344	0.0219108	0.318041	-3.4203
Nck2	-0.228651	9.34695	-2.3531	0.0219289	0.318078	-4.53669
Gpatch3	0.553174	1.81316	2.35275	0.021948	0.318129	-3.47988
Rai14	-0.3152	8.6211	-2.35185	0.0219966	0.318528	-4.46983
Snord89	-0.727755	-0.962166	-2.35166	0.0220067	0.318528	-3.27913
Gm14149	-0.64067	1.14662	-2.35095	0.0220448	0.318797	-3.36161
Acot1	-0.633756	1.80753	-2.35013	0.0220895	0.318797	-3.43705
Pdzrn3	-0.333412	9.39908	-2.34992	0.022101	0.318797	-4.54921
Gm39387	-0.73862	-1.15737	-2.34989	0.0221023	0.318797	-3.27592
Adgrl2	-0.306588	9.55714	-2.34987	0.0221033	0.318797	-4.56136
Esco1	0.256956	6.5199	2.34938	0.0221304	0.318933	-4.29115
Atp5md	0.334482	3.44057	2.34902	0.0221497	0.318933	-3.79435
Gm19792	-0.77865	0.506095	-2.34878	0.0221627	0.318933	-3.32397
Gm32719	-0.219726	3.90268	-2.34855	0.0221752	0.318933	-3.84329
L3mbtl1	0.552879	0.612192	2.34713	0.0222524	0.319818	-3.35189
Dennd1a	-0.127651	9.91029	-2.34677	0.0222723	0.319878	-4.59752
Nectin3	-0.280331	5.95193	-2.34589	0.02232	0.320339	-4.19818
Myl12b	0.148296	6.21214	2.34495	0.0223715	0.320736	-4.25208
Taf1d	-0.199876	7.48131	-2.34457	0.0223928	0.320736	-4.38646
Hdac3	-0.161623	5.09957	-2.34437	0.0224034	0.320736	-4.08628
Tmem147	-0.401286	2.20991	-2.34424	0.0224105	0.320736	-3.5411
1700123M08Rik	-0.335958	3.33808	-2.34281	0.0224892	0.321631	-3.72639
Sytl3	0.339559	2.74984	2.34244	0.0225095	0.321631	-3.65992
Smarcc1	-0.180058	8.2983	-2.34198	0.0225352	0.321631	-4.4678
Gm33803	0.648058	0.513746	2.34172	0.0225494	0.321631	-3.36747
Gm39545	-0.45129	3.57796	-2.34168	0.0225518	0.321631	-3.779
Clk3	0.173397	5.18155	2.34098	0.0225901	0.321952	-4.11797
Spata7	-0.261614	5.17116	-2.34065	0.0226086	0.321991	-4.10276
Wdr37	0.250821	6.39195	2.34017	0.022635	0.322135	-4.29441
Spib	1.92347	0.824212	2.3394	0.0226776	0.322135	-3.43077
Cfap54	-0.313351	2.59723	-2.33906	0.0226965	0.322135	-3.61266
Spats2	-0.267624	6.05161	-2.33853	0.0227257	0.322135	-4.23384
Smc4	0.254903	7.6591	2.33841	0.0227328	0.322135	-4.42279
Nkx6-3	-0.689008	0.441501	-2.33741	0.0227884	0.322135	-3.36023
Lrrd1	0.557151	1.54344	2.33713	0.022804	0.322135	-3.45683
Syne4	-0.325089	3.85232	-2.33694	0.0228144	0.322135	-3.85647
Gm36268	1.11116	-1.33558	2.33687	0.0228186	0.322135	-3.30171
Nsdhl	0.258325	3.63901	2.33673	0.0228265	0.322135	-3.81997
Fig4	0.220557	6.07947	2.33668	0.0228289	0.322135	-4.27341
Cenps	0.462037	1.86067	2.33657	0.0228354	0.322135	-3.50256
Mogat1	-0.79333	-1.66924	-2.33651	0.0228386	0.322135	-3.29607
Ggn	0.792757	0.189982	2.33649	0.0228395	0.322135	-3.34668
Tpst2	0.244611	5.57787	2.33524	0.0229095	0.322743	-4.19258
Myt1l	-1.01399	-0.87607	-2.33495	0.0229259	0.322743	-3.31072
Lpcat2	-0.364421	5.86511	-2.33477	0.0229357	0.322743	-4.22962
Smpdl3a	0.465233	2.94455	2.33459	0.0229458	0.322743	-3.75253
Grm4	-0.861365	-1.00957	-2.33356	0.0230035	0.3232	-3.30937
Tmem200b	0.79384	-1.04751	2.33345	0.02301	0.3232	-3.31149
Csf3r	-0.284878	4.20789	-2.33281	0.023046	0.323369	-3.97094
Ttll12	-0.230069	3.73475	-2.33262	0.0230565	0.323369	-3.84912
LOC118567976	1.01596	-1.63901	2.33215	0.0230828	0.323369	-3.30909
Acox3	0.248973	4.6941	2.33204	0.023089	0.323369	-4.06214
4930522H14Rik	-0.831208	-1.80489	-2.33172	0.023107	0.323369	-3.30399
Hyal1	0.38184	2.19534	2.33109	0.0231428	0.323369	-3.56332
Hoxa10	-0.428484	3.28387	-2.33101	0.0231475	0.323369	-3.78373
Trak2	0.228297	6.28295	2.33099	0.0231487	0.323369	-4.29185
Ccdc137	0.284622	3.23226	2.32964	0.0232248	0.324211	-3.80275
Psmb3	0.207993	3.93952	2.32835	0.0232978	0.324288	-3.92925
Spata21	0.693114	0.77296	2.32811	0.0233116	0.324288	-3.40147
Gm32758	-0.733092	-0.054575	-2.32797	0.0233197	0.324288	-3.33912
Ksr1	0.320162	6.80197	2.32789	0.0233242	0.324288	-4.36026
Gm14207	-0.780805	-1.38689	-2.32729	0.0233584	0.324288	-3.31344
Gm32730	-0.80064	-0.901352	-2.32729	0.0233584	0.324288	-3.32961
Dhrs4	-0.301289	2.76321	-2.32714	0.0233671	0.324288	-3.66276
Ap3m1	0.247727	5.39138	2.32675	0.0233891	0.324288	-4.19601
Pter	-0.346476	5.6302	-2.32656	0.0233998	0.324288	-4.19888
Dipk1a	0.338134	6.98436	2.32648	0.0234048	0.324288	-4.37682
4930546K05Rik	-0.762643	0.945555	-2.32647	0.023405	0.324288	-3.38637
Wdr4	-0.188884	4.51808	-2.32521	0.023477	0.324884	-4.02771
Gm35818	0.945718	-1.43078	2.32516	0.0234802	0.324884	-3.32209
Mtmr9	0.176211	4.6974	2.32488	0.0234958	0.324884	-4.0786
Col6a6	0.814472	1.10279	2.32378	0.0235591	0.325533	-3.45673
Dcstamp	-0.699765	-1.34782	-2.32335	0.0235839	0.325533	-3.32452
Zfp182	0.66878	4.24302	2.32279	0.023616	0.325533	-4.037
Nsf	0.261013	6.74386	2.32273	0.0236193	0.325533	-4.3676
Tcaf1	-0.372102	6.74855	-2.32268	0.0236224	0.325533	-4.36624
Slc46a3	0.321306	4.05592	2.32226	0.0236465	0.325645	-3.96766
Mast1	0.436838	1.83906	2.32193	0.0236656	0.325688	-3.54822
Zfp385a	-0.440621	3.38187	-2.32137	0.0236975	0.325688	-3.74769
Galnt6	0.65793	3.70716	2.32101	0.0237183	0.325688	-3.94207
Gm10461	0.663968	0.249989	2.32094	0.0237227	0.325688	-3.3921
Hsf5	0.47905	1.66779	2.32082	0.0237293	0.325688	-3.52907
Eps8l2	-0.354821	4.77636	-2.32004	0.0237745	0.326089	-4.06453
Cox6b1	-0.208824	4.43966	-2.31936	0.0238138	0.326409	-4.02672
Rnd3	-0.257665	6.70385	-2.31884	0.023844	0.326495	-4.36974
Rtn4rl2	-0.945084	0.310018	-2.31844	0.0238673	0.326495	-3.37278
Tma16	-0.238803	3.79494	-2.31842	0.0238681	0.326495	-3.89327
Hipk2	-0.146774	7.24576	-2.31726	0.0239357	0.326846	-4.42121
Zfp472	0.326512	3.89605	2.31717	0.0239407	0.326846	-3.95132
Mgst1	-0.215932	4.68874	-2.31701	0.0239505	0.326846	-4.0742
Ehbp1	-0.189419	7.46518	-2.31665	0.0239711	0.326846	-4.44778
Dcbld2	-0.333499	7.13089	-2.31622	0.0239966	0.326846	-4.41039
Gm46777	-0.719904	-0.934314	-2.31597	0.0240108	0.326846	-3.34728
Zfp768	0.363725	2.38555	2.31589	0.0240153	0.326846	-3.63198
Casp8ap2	0.207389	5.27765	2.31579	0.0240217	0.326846	-4.19661
Dcc	-0.663835	0.515414	-2.31544	0.0240418	0.326901	-3.39108
Chrna2	0.609655	1.36484	2.31501	0.0240668	0.327024	-3.55779
Sytl5	-0.6728	1.47637	-2.31451	0.0240964	0.327167	-3.46323
Mical2	-0.332347	6.48956	-2.31409	0.024121	0.327167	-4.33452
Mrrf	-0.190167	4.74647	-2.31401	0.0241254	0.327167	-4.08681
Chfr	0.215034	5.76551	2.31371	0.0241428	0.327186	-4.26612
R3hcc1	-0.342205	3.12923	-2.31255	0.0242112	0.3278	-3.75838
Eloc	0.158294	5.2089	2.31218	0.024233	0.3278	-4.18922
Arhgap26	-0.128815	9.62733	-2.31212	0.0242363	0.3278	-4.64918
Golga5	0.159804	5.23	2.31058	0.0243271	0.328717	-4.18989
Mrtfa	0.18603	8.07605	2.31009	0.0243564	0.328717	-4.52075
E030007A22Rik	0.735235	-0.166591	2.30999	0.0243621	0.328717	-3.3912
Gm39086	-0.75257	-0.807944	-2.30926	0.0244052	0.328717	-3.36524
Hmgcl	0.314725	3.52628	2.30912	0.0244137	0.328717	-3.88869
Ehd4	-0.197189	6.92845	-2.30911	0.024414	0.328717	-4.40753
Cds1	-0.336754	2.83257	-2.30907	0.0244167	0.328717	-3.7061
Sec22b	-0.151062	5.6429	-2.30865	0.0244417	0.328749	-4.25066
Lars2	-0.171046	5.85192	-2.30838	0.0244573	0.328749	-4.27018
Slc19a3	0.947327	-1.902	2.30821	0.0244674	0.328749	-3.34913
Gm32664	-0.992631	-0.261255	-2.30783	0.0244899	0.328787	-3.36466
Zfp61	0.366034	1.97422	2.30758	0.0245051	0.328787	-3.58946
Lsm2	0.347145	2.64015	2.30735	0.0245186	0.328787	-3.69762
Maml2	-0.234505	11.4158	-2.30705	0.0245366	0.328814	-4.7932
Etl4	-0.249518	8.88844	-2.30639	0.0245759	0.329124	-4.59981
Ermp1	-0.208917	5.5971	-2.30425	0.0247033	0.330613	-4.25406
Zbtb1	0.287526	3.43052	2.30395	0.0247218	0.330644	-3.90779
Raver2	0.598158	2.1186	2.30235	0.0248173	0.33155	-3.66807
Mcm8	0.479386	2.21387	2.30207	0.0248343	0.33155	-3.63972
Slc23a4	-0.647343	0.363916	-2.30193	0.0248427	0.33155	-3.41167
Slc45a3	0.432789	1.51304	2.30174	0.0248545	0.33155	-3.54392
Unc13b	-0.229747	5.99581	-2.30056	0.0249252	0.332082	-4.32236
Mapk11	0.346135	2.97795	2.30038	0.0249359	0.332082	-3.76765
Zc2hc1a	-0.273276	6.90342	-2.30026	0.0249432	0.332082	-4.43745
Cnot3	0.140541	5.33713	2.29974	0.0249746	0.332086	-4.22864
Gm5930	-0.755773	0.259086	-2.2995	0.0249896	0.332086	-3.40277
Bzw2	-0.136853	7.12885	-2.29913	0.0250119	0.332086	-4.45429
Gm38563	-0.32455	3.86338	-2.29905	0.0250166	0.332086	-3.96147
Arl6ip4	0.386212	2.13907	2.29857	0.0250454	0.332086	-3.61155
B230369F24Rik	-0.696044	0.804197	-2.29856	0.0250465	0.332086	-3.44011
Abcc2	-0.819273	-0.555135	-2.29818	0.0250691	0.332086	-3.38566
6430553K19Rik	0.702353	-1.06106	2.29795	0.0250833	0.332086	-3.37933
Dpep2	-0.378462	3.04413	-2.29784	0.0250898	0.332086	-3.80517
Aldh1b1	-0.753026	-0.257639	-2.2961	0.0251957	0.333101	-3.39331
Hykk	0.746148	1.25279	2.29582	0.0252129	0.333101	-3.51148
Ypel3	0.273941	3.84028	2.29553	0.0252306	0.333101	-3.95276
Slc36a1	-0.21442	4.67002	-2.29551	0.0252317	0.333101	-4.111
Npr1	-0.789144	0.67646	-2.29521	0.0252502	0.33313	-3.42923
Plaa	0.175464	5.96999	2.29451	0.0252927	0.33336	-4.32936
Acaa2	0.307709	3.80853	2.29439	0.0253003	0.33336	-3.96058
Gm38882	0.731841	-1.23543	2.29365	0.0253451	0.333414	-3.3851
4930552N02Rik	-0.738958	-1.75891	-2.29343	0.025359	0.333414	-3.37422
Ccdc15	-0.150779	5.82097	-2.29331	0.0253661	0.333414	-4.31089
Dus3l	0.265171	3.53683	2.29274	0.0254011	0.333414	-3.89544
Gm11110	0.332093	2.81792	2.29233	0.0254265	0.333414	-3.74856
Nol7	0.183156	4.87005	2.29228	0.0254292	0.333414	-4.16715
AU023762	-0.761855	-1.47924	-2.29135	0.0254866	0.333414	-3.37933
Gpm6b	-0.358092	6.21376	-2.29106	0.0255041	0.333414	-4.3647
Gm40522	0.975969	-0.778846	2.29054	0.0255363	0.333414	-3.40349
Clstn2	-0.848035	3.84586	-2.29042	0.025544	0.333414	-3.82626
Dusp10	0.381383	5.35707	2.29024	0.0255548	0.333414	-4.27146
Plet1	-0.450509	2.45954	-2.29004	0.0255672	0.333414	-3.68032
Eri1	0.159214	5.39695	2.28992	0.0255744	0.333414	-4.26629
Gm32689	-0.833776	-1.58252	-2.28992	0.0255749	0.333414	-3.3788
Hsf3	0.592703	0.617397	2.28976	0.0255846	0.333414	-3.46913
Eif3h	-0.125467	8.01382	-2.28952	0.0255994	0.333414	-4.55513
Igf2bp3	-0.485868	1.76342	-2.28945	0.0256034	0.333414	-3.62206
Thumpd3	0.156519	5.44647	2.28902	0.02563	0.333414	-4.28065
Ipo4	-0.251213	4.75574	-2.28884	0.025641	0.333414	-4.13411
Olfr457	-0.834986	-1.97007	-2.28859	0.0256565	0.333414	-3.3816
4930445E18Rik	0.447743	2.2884	2.28852	0.0256611	0.333414	-3.68961
Smarcal1	0.145743	5.12395	2.28848	0.0256635	0.333414	-4.21674
Acp1	-0.241835	4.42923	-2.28793	0.025698	0.333649	-4.08396
Gm36844	-0.650004	-1.29466	-2.28743	0.0257289	0.333684	-3.38957
Oard1	0.302671	3.42183	2.28693	0.0257598	0.333684	-3.91761
Rspo3	0.72578	0.73674	2.28658	0.0257815	0.333684	-3.47429
Vamp1	0.570955	2.50149	2.28634	0.0257967	0.333684	-3.7394
Eif4g2	0.133924	8.48876	2.28611	0.0258104	0.333684	-4.61301
Eif3c	0.128914	6.55328	2.2859	0.025824	0.333684	-4.42259
Cntnap4	-0.774536	-0.7362	-2.28571	0.0258357	0.333684	-3.4092
Lsg1	0.165014	4.45716	2.28538	0.0258563	0.333684	-4.12265
Bloc1s6os	0.996796	-1.41487	2.28535	0.025858	0.333684	-3.39993
Smc1a	0.133883	6.85322	2.28525	0.025864	0.333684	-4.45296
Gm30568	-1.48096	-0.553122	-2.28494	0.0258834	0.333723	-3.40963
C430049B03Rik	-0.537784	2.18537	-2.28426	0.0259258	0.334059	-3.62401
Atp6v0c	-0.347575	3.47491	-2.28399	0.0259429	0.334067	-3.90118
Crk	0.130977	7.30372	2.28345	0.0259769	0.334295	-4.51533
Magi1	-0.223094	9.46898	-2.283	0.026005	0.334446	-4.69252
Yju2	0.382419	2.34214	2.28245	0.0260393	0.334585	-3.69927
Golga2	0.146733	4.99643	2.2823	0.0260486	0.334585	-4.19617
Rps6ka5	-0.264152	7.94751	-2.2815	0.0260989	0.334713	-4.56762
Phospho2	0.346649	2.93926	2.28138	0.0261066	0.334713	-3.81959
Zfp507	0.122362	5.84343	2.28122	0.0261163	0.334713	-4.34198
Tmem70	0.276394	4.11405	2.28073	0.0261477	0.334713	-4.07097
P2rx5	0.600021	1.39381	2.28038	0.0261695	0.334713	-3.56217
Gm11468	0.632754	4.26315	2.28027	0.0261765	0.334713	-4.09896
2900093K20Rik	-0.855298	-1.52532	-2.2798	0.0262062	0.334713	-3.39965
Rad51ap1	-0.39608	2.01108	-2.27975	0.0262089	0.334713	-3.62907
Gm29481	-0.80648	-0.768555	-2.2796	0.0262185	0.334713	-3.40547
Abca7	0.25889	4.56742	2.27928	0.0262387	0.334713	-4.15109
4833411C07Rik	-0.730695	-1.76967	-2.27888	0.0262641	0.334713	-3.40195
Gsk3a	0.218721	3.93233	2.27872	0.0262743	0.334713	-4.0192
Ccm2	0.237218	7.19262	2.27853	0.0262865	0.334713	-4.50891
H2ac6	-0.819344	-0.984287	-2.2785	0.026288	0.334713	-3.40634
Sema3e	-0.473103	6.99972	-2.2753	0.0264914	0.336862	-4.48392
Miga1	-0.208473	5.09034	-2.27521	0.0264971	0.336862	-4.24046
Apoo	-0.169981	4.51524	-2.27506	0.0265063	0.336862	-4.13625
Pcca	-0.11953	7.77582	-2.27476	0.0265256	0.336862	-4.57312
3110056K07Rik	0.326013	4.87865	2.27455	0.0265393	0.336862	-4.22798
Tnfsf14	0.721103	-0.377654	2.27345	0.0266093	0.337353	-3.43606
Acod1	-0.468361	2.93493	-2.27342	0.0266109	0.337353	-3.84855
Cnih4	-0.172167	5.22328	-2.27284	0.026648	0.337613	-4.26695
Zfp532	-0.304104	6.7446	-2.27234	0.0266803	0.337813	-4.46693
Tlr9	-0.949418	2.67951	-2.27174	0.0267189	0.338091	-3.7208
Bmncr	1.15744	-1.17816	2.27143	0.0267387	0.338133	-3.42561
Ppa2	-0.171812	5.70394	-2.27094	0.0267701	0.338321	-4.34197
Tm4sf1	-0.345611	6.58579	-2.27041	0.0268041	0.33854	-4.44679
Gm32970	-0.773711	-1.13771	-2.26969	0.0268508	0.33875	-3.42113
Gm38745	0.636436	0.135358	2.2693	0.0268758	0.33875	-3.47676
LOC118568377	-1.05409	1.16935	-2.26915	0.0268854	0.33875	-3.54189
Arid5a	0.205672	5.47491	2.26912	0.026887	0.33875	-4.31237
Gm15506	0.351394	2.59413	2.26846	0.02693	0.339082	-3.76417
Tbc1d22a	0.134111	7.18106	2.26801	0.026959	0.339087	-4.52654
Washc3	0.176171	5.84389	2.26794	0.0269636	0.339087	-4.37436
LOC102640985	-0.437834	2.85448	-2.26691	0.0270301	0.339705	-3.83168
Qpct	-0.824084	0.0310677	-2.26622	0.027075	0.339705	-3.47425
Dcaf6	-0.133294	7.49487	-2.26611	0.027082	0.339705	-4.55775
Ppp4r3b	0.161682	7.75304	2.26591	0.0270949	0.339705	-4.58984
Dll4	-0.387489	3.01791	-2.26547	0.0271238	0.339705	-3.86732
Usp22	-0.262807	6.33126	-2.26508	0.0271488	0.339705	-4.43198
Cyp2b9	-0.755478	-1.62419	-2.26505	0.0271513	0.339705	-3.42233
Usp20	0.249192	3.65532	2.26488	0.0271622	0.339705	-3.99372
Cpsf1	0.167295	5.00422	2.26468	0.0271749	0.339705	-4.242
Mms19	0.116472	6.20134	2.26451	0.027186	0.339705	-4.4271
Sycp2	0.478727	1.60593	2.26417	0.0272082	0.339705	-3.60919
Gfm2	0.181068	5.73166	2.26375	0.0272358	0.339705	-4.36326
Lamc3	0.710089	0.112502	2.26373	0.0272373	0.339705	-3.49749
BC005624	0.238467	3.94867	2.2636	0.0272456	0.339705	-4.04066
LOC118568087	-2.49531	3.3803	-2.26324	0.0272694	0.339794	-3.63022
Gm4779	-0.702344	-1.46283	-2.26269	0.0273047	0.340027	-3.43148
Dnajc7	0.156524	6.83802	2.26208	0.0273449	0.34032	-4.50787
Entr1	0.223708	3.52874	2.26141	0.027389	0.340438	-3.98019
Slc17a5	0.164538	4.90093	2.26133	0.0273938	0.340438	-4.24417
Pld5	1.08754	-0.452264	2.26117	0.0274044	0.340438	-3.46139
Clec2g	0.761252	4.57632	2.25972	0.0275002	0.340653	-4.17222
Spry2	-0.392434	4.73605	-2.25949	0.027515	0.340653	-4.19434
Prkag2	0.366861	5.20344	2.2593	0.0275274	0.340653	-4.29868
Dapk2	-0.554564	6.03278	-2.25923	0.0275322	0.340653	-4.42881
Mon1a	0.376193	2.81674	2.25915	0.0275375	0.340653	-3.84287
Scmh1	-0.147294	7.82415	-2.25895	0.0275503	0.340653	-4.60767
Cx3cr1	-1.08328	3.6777	-2.25877	0.0275628	0.340653	-3.99298
Ing5	-0.223362	4.61419	-2.25858	0.0275747	0.340653	-4.17705
Anapc15	0.469373	1.93863	2.25816	0.027603	0.340653	-3.66856
Bbs7	-0.333837	2.78524	-2.25808	0.027608	0.340653	-3.80173
Zfp367	0.191952	4.7578	2.25781	0.027626	0.340653	-4.21607
Ankrd6	0.621793	1.69692	2.25751	0.0276457	0.340653	-3.71727
Slfn8	0.141308	7.21033	2.25725	0.0276627	0.340653	-4.57046
Gm41014	-0.621717	0.820181	-2.25717	0.0276682	0.340653	-3.51742
Kazn	0.80811	3.82661	2.25711	0.0276719	0.340653	-4.05184
Fam124b	0.929194	-1.34366	2.256	0.0277455	0.34126	-3.44931
Armh2	0.884069	0.972014	2.25554	0.0277761	0.34126	-3.60083
Chd1	0.155707	7.28159	2.2555	0.0277786	0.34126	-4.56557
Tead1	-0.311966	8.61152	-2.25536	0.0277881	0.34126	-4.68561
Efnb2	-0.253634	5.99644	-2.25449	0.0278463	0.341459	-4.41719
Upp1	-0.33036	3.68697	-2.25447	0.0278476	0.341459	-4.01338
Gm12648	-0.452733	2.94868	-2.25417	0.0278676	0.341459	-3.81844
Gm41258	-0.748427	0.186376	-2.25411	0.0278711	0.341459	-3.50899
Gm31111	-0.908956	-0.0346992	-2.2535	0.0279122	0.341494	-3.47752
Tcta	0.287232	2.93401	2.25299	0.0279457	0.341494	-3.8813
Zfp87	0.261405	3.64734	2.25288	0.0279536	0.341494	-4.05766
Gm10778	0.233901	3.25023	2.25283	0.0279568	0.341494	-3.95916
Nuak2	-0.294606	5.31594	-2.25272	0.0279643	0.341494	-4.3236
Setx	0.220729	7.49699	2.25257	0.0279743	0.341494	-4.59236
Ankrd10	-0.123962	7.29879	-2.25211	0.0280045	0.341658	-4.57063
Cd99l2	-0.160307	6.03973	-2.25144	0.0280497	0.342006	-4.42578
Gm36486	-0.544734	1.57524	-2.25001	0.0281457	0.342881	-3.6747
Pde2a	0.495629	4.26004	2.24953	0.0281777	0.342881	-4.18667
Steap4	0.886304	1.6073	2.24921	0.0281992	0.342881	-3.65908
Zfp180	0.189004	4.76824	2.24907	0.0282086	0.342881	-4.24394
Hdac10	0.369757	2.58111	2.24892	0.0282189	0.342881	-3.82763
Tnrc6a	-0.0936249	8.59192	-2.24887	0.0282223	0.342881	-4.69776
Gm13596	0.791631	-1.5118	2.24836	0.0282566	0.342899	-3.45851
Ccdc78	0.748021	0.219118	2.24834	0.0282579	0.342899	-3.52658
Capn15	0.206508	4.63117	2.2481	0.0282741	0.342899	-4.22205
Gm27008	0.906589	-1.22891	2.24662	0.0283741	0.343908	-3.47139
Ctdspl	-0.29935	7.14792	-2.24601	0.0284153	0.344202	-4.56714
Mefv	0.417515	2.05253	2.24527	0.0284659	0.344611	-3.71341
Fads1	-0.43592	4.25958	-2.24497	0.0284861	0.344651	-4.10743
Syne3	-0.189298	5.88193	-2.24441	0.0285244	0.344695	-4.41617
Ptpn12	-0.172492	8.06352	-2.24431	0.0285306	0.344695	-4.6583
Preb	-0.160233	5.56196	-2.24394	0.0285557	0.344695	-4.38132
Thtpa	0.292736	2.80866	2.24392	0.0285572	0.344695	-3.85106
LOC100039029	0.607728	-0.592548	2.24319	0.0286069	0.345091	-3.50765
Jam3	0.631563	2.22938	2.24269	0.0286414	0.345123	-3.76827
Gem	0.539362	2.85082	2.24266	0.0286434	0.345123	-3.87617
Gm34622	1.12365	-0.509979	2.24196	0.0286908	0.345369	-3.4946
Sorcs2	0.41446	5.14837	2.24186	0.0286976	0.345369	-4.30482
Grcc10	0.377571	2.42901	2.24038	0.028799	0.345956	-3.79328
Ocel1	0.60444	1.60856	2.24031	0.0288043	0.345956	-3.66241
Znhit6	-0.169621	5.21196	-2.2402	0.0288112	0.345956	-4.33084
Pcnx4	-0.17576	5.20475	-2.24004	0.0288225	0.345956	-4.32714
Gm9946	-0.830812	-0.586733	-2.23962	0.0288514	0.345956	-3.49266
1110036E04Rik	0.963629	-1.32535	2.23935	0.0288697	0.345956	-3.47568
Zfyve9	-0.193422	6.46519	-2.23919	0.0288805	0.345956	-4.49999
Adgrg1	-0.478572	3.04114	-2.23918	0.0288819	0.345956	-3.87317
Apba2	-0.836404	-0.507239	-2.23875	0.0289114	0.346065	-3.49967
Iqsec2	-0.238733	5.58276	-2.23855	0.0289249	0.346065	-4.39727
Arhgap22	-0.449971	9.07924	-2.2382	0.0289486	0.346146	-4.75141
Abca16	-0.765255	-0.69298	-2.23687	0.0290407	0.346659	-3.49301
Cxxc5	0.459598	3.31958	2.23646	0.029069	0.346659	-3.99265
Lemd1	-0.788667	0.370031	-2.2364	0.0290733	0.346659	-3.54333
Sparcl1	-0.408895	4.60045	-2.23622	0.0290855	0.346659	-4.22581
Gm4675	-0.767173	-1.84946	-2.23556	0.0291311	0.346659	-3.47517
2310075K07Rik	-0.674606	-0.325524	-2.23555	0.0291318	0.346659	-3.50854
Ikzf2	0.207427	7.83008	2.23529	0.0291498	0.346659	-4.66049
Gm26944	0.276158	4.40099	2.23522	0.0291548	0.346659	-4.2179
9530082P21Rik	-0.375011	3.45746	-2.23498	0.0291713	0.346659	-3.98978
Gm32009	-0.665167	-1.27878	-2.23491	0.0291762	0.346659	-3.48685
Nup93	0.22361	6.2596	2.23488	0.0291782	0.346659	-4.48516
Dip2c	-0.168001	8.97513	-2.23451	0.0292041	0.346765	-4.7592
Orc2	0.152232	5.45241	2.234	0.0292398	0.346779	-4.39418
Tspan15	0.610406	1.37851	2.23358	0.0292685	0.346779	-3.64194
Ocrl	-0.181489	6.23377	-2.23353	0.0292724	0.346779	-4.49409
Nt5c	0.23897	3.53036	2.23342	0.02928	0.346779	-4.02937
Gpr19	0.327505	2.78187	2.23235	0.029354	0.346779	-3.88943
Prr11	0.69368	1.50397	2.23215	0.0293684	0.346779	-3.64595
Necab1	-0.805387	-0.422671	-2.23204	0.0293758	0.346779	-3.51052
Traf2	0.221021	5.4857	2.23191	0.0293847	0.346779	-4.40214
Vps37b	0.281778	4.68163	2.23184	0.0293897	0.346779	-4.26958
Gm16894	0.716604	-0.635432	2.23177	0.0293951	0.346779	-3.51143
Gm39292	-0.466192	1.88168	-2.23149	0.0294145	0.346779	-3.70733
Pptc7	0.227032	5.43284	2.23141	0.0294201	0.346779	-4.39782
Frmpd4	-0.912768	3.80611	-2.23132	0.029426	0.346779	-4.09804
Gm42188	-0.63157	-1.2711	-2.23025	0.0295011	0.347194	-3.48961
Bloc1s2	0.275666	3.51733	2.23021	0.0295036	0.347194	-4.05218
Cycs	0.339439	2.45052	2.22969	0.0295403	0.347194	-3.81877
Bdnf	-0.50105	4.36461	-2.22962	0.0295453	0.347194	-4.19174
Gp5	-0.775593	-1.02603	-2.22913	0.0295798	0.347194	-3.49731
Vmac	0.405454	1.79422	2.22905	0.0295853	0.347194	-3.71805
Ptchd1	1.10712	-0.0928991	2.22888	0.0295971	0.347194	-3.54491
D830013O20Rik	-0.650918	-1.49242	-2.22888	0.0295972	0.347194	-3.48938
Uimc1	0.185883	6.49579	2.2281	0.0296517	0.347533	-4.53882
Mex3b	0.326662	2.38203	2.22798	0.0296602	0.347533	-3.81075
Septin10	-0.239969	5.86412	-2.2276	0.0296868	0.347646	-4.4435
Yrdc	0.35516	2.57026	2.22648	0.0297664	0.348378	-3.84065
Acad12	0.413733	1.70362	2.22587	0.029809	0.348481	-3.74125
Tyro3	-0.375123	2.24978	-2.22563	0.0298265	0.348481	-3.78769
Zfp764	-0.364051	1.87423	-2.22539	0.0298432	0.348481	-3.71247
Taf4b	0.424502	4.67805	2.22539	0.0298435	0.348481	-4.28463
Pttg1ip	-0.243234	5.868	-2.22506	0.0298664	0.34855	-4.45908
Mfsd2a	0.706423	-0.0952702	2.22466	0.0298951	0.348685	-3.54173
Gm41988	0.662533	-1.32888	2.22384	0.0299529	0.348753	-3.50628
Gm13483	-0.240488	3.98711	-2.22377	0.0299582	0.348753	-4.12667
Mocos	-0.269102	4.30647	-2.22362	0.0299684	0.348753	-4.20357
Gm41395	0.824268	0.360671	2.22342	0.0299831	0.348753	-3.5837
Gm46614	-0.877638	-1.91682	-2.22337	0.0299863	0.348753	-3.49494
Thbs2	-0.721721	6.7633	-2.2221	0.0300767	0.349416	-4.53056
Zfp229	-0.249432	4.22752	-2.22191	0.03009	0.349416	-4.20329
Meioc	0.994163	-0.76245	2.22182	0.0300965	0.349416	-3.51275
Cdc40	-0.113566	6.38565	-2.22102	0.0301536	0.349416	-4.52992
Ddx31	0.130709	5.58692	2.22074	0.0301737	0.349416	-4.4397
Suv39h1	-0.211987	4.00305	-2.22065	0.0301804	0.349416	-4.13355
Cog7	0.164504	4.79462	2.22063	0.0301816	0.349416	-4.30736
LOC118567527	0.910673	0.329667	2.2205	0.0301905	0.349416	-3.57994
Tmem106c	-0.311192	2.64243	-2.21973	0.030246	0.349416	-3.83084
Trmt12	0.440439	1.60541	2.21935	0.0302732	0.349416	-3.71835
Dsc3	2.07459	1.93031	2.21928	0.0302778	0.349416	-3.62574
Gdf3	-0.819818	-0.776054	-2.21928	0.0302779	0.349416	-3.52743
Msrb3	-0.2359	6.00349	-2.2189	0.0303053	0.349416	-4.49378
Rgs17	1.34932	-0.712806	2.21889	0.0303064	0.349416	-3.5376
Dnajc22	-0.330707	3.08629	-2.2187	0.0303194	0.349416	-3.93675
Pus7	-0.229216	5.93822	-2.21857	0.0303291	0.349416	-4.47723
Apold1	-0.735215	1.65735	-2.2185	0.0303341	0.349416	-3.67034
Gm45889	-0.817556	-1.68287	-2.21781	0.0303837	0.349713	-3.50722
Nipsnap1	-0.216953	5.09914	-2.21766	0.0303942	0.349713	-4.34809
1110038B12Rik	-0.385948	3.72273	-2.21687	0.0304513	0.350105	-4.06499
Uvssa	0.133825	5.71048	2.21671	0.0304629	0.350105	-4.4609
Ext1	-0.210584	11.0105	-2.21621	0.030499	0.350105	-4.95184
Gas1	-0.797882	1.24631	-2.21619	0.0305002	0.350105	-3.59404
Hinfp	0.139961	4.51059	2.216	0.030514	0.350105	-4.26634
Cgnl1	-0.346823	8.50644	-2.21501	0.0305854	0.350177	-4.75344
Igsf23	0.632294	0.42288	2.21483	0.0305986	0.350177	-3.60241
Pstpip1	0.260489	5.05478	2.21478	0.0306021	0.350177	-4.37292
1700022H01Rik	-0.750729	-0.921904	-2.21471	0.0306072	0.350177	-3.52639
Polr3e	0.188592	4.57861	2.21443	0.0306277	0.350177	-4.2881
Zfp354a	0.750538	-0.417379	2.2141	0.0306511	0.350177	-3.54811
1110018N20Rik	-0.914505	-1.48908	-2.2139	0.0306659	0.350177	-3.51759
Deaf1	-0.186986	5.41093	-2.21379	0.0306736	0.350177	-4.40543
Vmn2r58	-0.650001	-1.3145	-2.21378	0.0306746	0.350177	-3.51872
Nedd8	0.2101	4.24307	2.21339	0.030703	0.350306	-4.22908
Wipi1	-0.356927	4.47004	-2.21294	0.0307352	0.350364	-4.21054
Zc2hc1c	-0.610739	1.25204	-2.21283	0.0307434	0.350364	-3.66475
Adamts8	-0.634291	1.92487	-2.21261	0.0307596	0.350364	-3.72711
2610008E11Rik	-0.192676	6.34638	-2.21228	0.0307833	0.350371	-4.55765
4833412C05Rik	-0.868621	-1.22808	-2.21177	0.0308208	0.350371	-3.52108
Psmg3	-0.52029	0.942508	-2.21171	0.0308253	0.350371	-3.61309
Gm36856	-0.496388	1.6984	-2.21153	0.0308382	0.350371	-3.73599
Epb41l2	-0.142449	8.8943	-2.21142	0.030846	0.350371	-4.79726
Mpv17l	0.243815	4.24928	2.211	0.0308765	0.350523	-4.23006
Barhl1	-0.676062	0.305034	-2.20966	0.0309746	0.351442	-3.59632
Nhsl1	-0.308012	8.76097	-2.2094	0.0309934	0.351459	-4.78558
Nadk2	-0.218774	5.30647	-2.20912	0.0310139	0.351496	-4.39128
Adcy9	-0.152917	6.23366	-2.20858	0.0310534	0.351538	-4.54368
Gm30122	0.585183	0.895681	2.20844	0.0310634	0.351538	-3.68476
Fbn2	-0.920908	2.21021	-2.20816	0.0310839	0.351538	-3.73065
Eapp	0.172646	4.94144	2.20813	0.0310864	0.351538	-4.36383
Smcr8	0.140281	5.21668	2.20699	0.0311704	0.351957	-4.40928
C1qtnf2	-0.741469	-0.85186	-2.20692	0.0311751	0.351957	-3.53538
LOC118567442	0.421469	2.07184	2.20692	0.0311751	0.351957	-3.80762
Cxcr5	1.63722	1.32416	2.20655	0.0312024	0.352069	-3.74427
Bcat1	0.39132	2.34614	2.20625	0.0312244	0.352102	-3.84449
Gm30445	-0.293126	2.75167	-2.20585	0.0312542	0.352102	-3.93462
Slc22a4	0.539711	2.6157	2.20572	0.0312634	0.352102	-3.86069
Rbmxl1	-0.197724	4.18776	-2.20558	0.0312742	0.352102	-4.20427
Unc119b	0.186568	4.42615	2.20529	0.0312952	0.352145	-4.26922
Gm1647	0.778226	-0.861799	2.20484	0.0313288	0.352328	-3.55329
Lamtor5	-0.242812	3.43395	-2.20397	0.031393	0.352799	-4.0547
Zswim5	0.61473	0.904776	2.20366	0.0314155	0.352799	-3.66629
Snf8	0.203912	4.00211	2.20339	0.0314361	0.352799	-4.18799
Ccdc136	-0.308677	4.01222	-2.20334	0.0314398	0.352799	-4.15482
Myadm	-0.288802	6.23186	-2.2022	0.0315238	0.353279	-4.5393
Gm16083	1.15328	0.470973	2.20118	0.0315996	0.353279	-3.64324
Mif4gd	0.372878	3.50481	2.20102	0.0316118	0.353279	-4.10318
9230102O04Rik	-0.763648	0.862598	-2.20096	0.0316159	0.353279	-3.62941
Gzmd	0.985526	1.89488	2.20083	0.0316261	0.353279	-3.78937
Atp13a5	-0.671861	-0.677057	-2.20065	0.0316392	0.353279	-3.54722
Rnf220	0.223648	5.42107	2.20064	0.0316402	0.353279	-4.4518
Ap5b1	0.382905	2.82167	2.2006	0.0316427	0.353279	-3.93593
Fhl2	-0.3449	6.97012	-2.20052	0.0316492	0.353279	-4.62452
Alx4	-0.819957	-0.719407	-2.20032	0.0316636	0.353279	-3.55862
F420014N23Rik	-0.583232	1.0642	-2.2002	0.0316728	0.353279	-3.64471
Retnla	0.778879	0.373415	2.19989	0.0316957	0.353342	-3.65152
Il17ra	0.22321	5.73218	2.19928	0.0317412	0.353561	-4.49659
Gm46363	-0.69653	-0.958724	-2.19911	0.0317543	0.353561	-3.55196
Lrrc61	0.492931	2.40669	2.1989	0.0317701	0.353561	-3.89555
Cdc14a	-0.167491	7.72037	-2.19832	0.0318134	0.353561	-4.72092
Rian	-0.578053	3.46158	-2.19729	0.0318903	0.353561	-3.99493
Rbks	0.272779	4.16269	2.19723	0.0318946	0.353561	-4.25225
P2ry10b	0.883008	1.99533	2.19723	0.0318952	0.353561	-3.87731
Grk2	0.27766	6.16204	2.19696	0.0319154	0.353561	-4.56173
Pcsk7	0.242344	4.90717	2.1966	0.031942	0.353561	-4.38345
2610035D17Rik	0.312768	5.16613	2.19648	0.031951	0.353561	-4.40884
Sike1	0.246957	4.67281	2.19634	0.0319621	0.353561	-4.33986
4833419F23Rik	0.4359	1.6777	2.1963	0.0319649	0.353561	-3.7916
Smn1	0.237166	3.31331	2.19622	0.0319709	0.353561	-4.06602
Morc4	-0.370966	5.61735	-2.19615	0.0319757	0.353561	-4.47646
Nphs2	-0.714628	-0.282111	-2.19612	0.0319782	0.353561	-3.5805
Zfp69	0.386686	2.18277	2.19567	0.0320118	0.353561	-3.84898
Snx33	-0.20854	4.6991	-2.19556	0.0320207	0.353561	-4.31595
Slc25a30	0.147467	5.0982	2.19547	0.032027	0.353561	-4.41472
Actl6a	0.17556	4.8337	2.19502	0.0320614	0.353749	-4.3675
Gm20110	-0.40532	3.22841	-2.19417	0.0321252	0.35377	-4.01516
Sft2d3	0.391537	1.81776	2.19413	0.0321278	0.35377	-3.83688
Gm30215	0.262101	4.99819	2.19409	0.0321315	0.35377	-4.40208
Gm34350	0.824515	-1.87467	2.19386	0.0321485	0.35377	-3.54977
Rpa1	0.220596	5.68363	2.19378	0.0321549	0.35377	-4.50044
Hint2	-0.427869	1.47405	-2.19351	0.0321752	0.35377	-3.71166
Arhgap28	-0.222154	6.86752	-2.19327	0.0321931	0.35377	-4.65282
Ltv1	0.241989	3.7719	2.19316	0.0322018	0.35377	-4.1485
Gm39286	-0.773323	-0.439964	-2.19274	0.0322331	0.353865	-3.57021
Frem2	-0.827061	0.0737398	-2.19258	0.0322451	0.353865	-3.5826
Plscr2	-0.586878	1.81569	-2.19227	0.0322692	0.353938	-3.744
Sort1	0.721314	1.43653	2.19147	0.0323295	0.354253	-3.72041
Rpp21	0.398528	2.15775	2.19132	0.0323413	0.354253	-3.87613
Pcp4l1	-0.821028	-1.5037	-2.1912	0.0323499	0.354253	-3.55069
Mapk15	0.525718	1.58655	2.19071	0.032387	0.35447	-3.78587
Mospd2	-0.164025	6.24083	-2.19026	0.0324217	0.354659	-4.58314
Ubap2l	-0.0710144	8.11436	-2.18927	0.0324966	0.354886	-4.77843
Phykpl	0.111676	5.78635	2.18906	0.0325133	0.354886	-4.53167
9230114K14Rik	0.791317	-0.682874	2.18891	0.0325245	0.354886	-3.5738
Gm41774	-0.595687	0.516751	-2.1889	0.0325253	0.354886	-3.63103
Prr33	-0.949005	-0.16249	-2.18885	0.0325293	0.354886	-3.59345
Gypc	0.519363	3.01767	2.18829	0.0325715	0.355156	-4.06217
Ephb6	-0.383191	3.67182	-2.18708	0.0326645	0.355806	-4.11272
Gm41030	-0.732654	-1.00207	-2.18688	0.0326795	0.355806	-3.57068
Mcpt8	-0.762061	-0.36523	-2.18683	0.0326835	0.355806	-3.58245
Zfp942	0.196082	6.33261	2.18658	0.0327023	0.355806	-4.60511
Gm42759	-0.821032	0.131129	-2.18638	0.0327182	0.355806	-3.60392
Klk8	0.338454	2.24764	2.18611	0.0327386	0.355838	-3.89556
Rrh	-0.792459	0.239539	-2.18577	0.0327645	0.35593	-3.62251
Gm46662	-0.311306	3.11874	-2.18549	0.032786	0.355975	-3.99309
Ccdc14	-0.217972	4.34531	-2.18441	0.0328697	0.356694	-4.27734
Grb10	0.296545	3.89308	2.18278	0.0329954	0.357509	-4.22224
Mad1l1	0.168757	7.04653	2.18258	0.0330109	0.357509	-4.69705
Pard3	-0.25774	9.86419	-2.18255	0.0330126	0.357509	-4.93559
Osgepl1	0.279701	3.58096	2.18238	0.033026	0.357509	-4.16457
Tmed1	-0.327682	2.32956	-2.1823	0.0330324	0.357509	-3.86772
Riiad1	0.361584	2.79689	2.18155	0.0330899	0.357943	-4.01726
Ninl	-0.255453	4.87615	-2.18073	0.0331537	0.358413	-4.37864
Sall2	-0.529712	0.743328	-2.18035	0.0331831	0.358413	-3.6448
Srprb	0.200368	4.07991	2.18029	0.0331883	0.358413	-4.24817
Ears2	0.217006	4.19296	2.18009	0.0332036	0.358413	-4.29333
Frs3	-0.68061	0.178403	-2.17977	0.0332283	0.358422	-3.61909
Slc1a1	-0.845147	-0.412201	-2.17954	0.0332465	0.358422	-3.59358
Gab2	-0.211062	8.41733	-2.1794	0.0332571	0.358422	-4.83352
Mfsd3	0.817319	-0.648957	2.17895	0.0332926	0.358515	-3.59708
Btf3l4	-0.140993	5.10522	-2.17884	0.0333008	0.358515	-4.42943
Gm33901	-0.687445	-1.00013	-2.1786	0.0333194	0.358526	-3.59203
Acnat2	-0.743137	-1.07667	-2.17831	0.033342	0.35858	-3.584
Mzf1	0.620848	0.456399	2.17805	0.0333621	0.358608	-3.66674
Caps2	-0.696673	-0.38915	-2.17736	0.0334165	0.359003	-3.60184
Gm6829	-0.782566	-0.595301	-2.17658	0.0334775	0.359276	-3.59008
4933402J07Rik	0.738398	-1.85072	2.1762	0.0335074	0.359276	-3.58198
Gm31775	-0.670542	-0.16603	-2.17547	0.0335639	0.359276	-3.64335
Cd14	-0.358388	2.99439	-2.17544	0.0335667	0.359276	-4.01117
Rap1b	0.203656	7.13035	2.17535	0.033574	0.359276	-4.71859
Kdm1a	-0.102432	7.12106	-2.17531	0.0335768	0.359276	-4.70749
Sult2a2	-0.642914	-0.74056	-2.17528	0.0335792	0.359276	-3.60136
Clca1	-0.740686	0.332921	-2.17503	0.0335989	0.359276	-3.65317
Faim2	0.461373	1.39686	2.17447	0.0336426	0.359276	-3.77383
Gnaq	-0.177996	9.99493	-2.17395	0.0336839	0.359276	-4.96419
Pcsk5	-0.558262	4.54092	-2.17375	0.0336994	0.359276	-4.2713
Fam169b	0.980741	4.40657	2.17366	0.0337068	0.359276	-4.38169
Tnfrsf26	0.23926	4.39286	2.1736	0.0337109	0.359276	-4.34167
Gm20756	-0.683469	-0.426378	-2.17323	0.0337405	0.359276	-3.62339
Dleu2	-0.0952688	8.44711	-2.1732	0.0337425	0.359276	-4.84139
Hipk1	0.175334	7.49538	2.1731	0.0337503	0.359276	-4.75681
Sipa1l2	0.181274	5.20109	2.17268	0.0337834	0.359276	-4.45546
Prdx2	-0.302057	4.76212	-2.17253	0.0337957	0.359276	-4.36469
Ttc7	0.252323	6.3647	2.1725	0.0337976	0.359276	-4.63621
Gm5914	0.883791	-1.51037	2.17238	0.0338074	0.359276	-3.58822
Gpsm3	0.488465	2.15214	2.17233	0.0338113	0.359276	-3.89422
Nfatc2ip	0.502953	2.64727	2.17203	0.0338355	0.359346	-3.98003
Gm41892	0.811874	-1.75891	2.17133	0.0338907	0.359433	-3.59409
Cd53	0.592669	6.33383	2.17126	0.0338958	0.359433	-4.64907
Slc17a6	0.627285	-0.398726	2.17125	0.0338965	0.359433	-3.63663
Mrps18a	-0.426184	2.61231	-2.17057	0.0339506	0.359786	-3.93073
Slc31a1	-0.158928	5.11701	-2.17039	0.033965	0.359786	-4.4585
Grin3a	0.697384	1.15626	2.16993	0.0340012	0.359868	-3.75323
Wdr46	0.220877	3.80675	2.16926	0.0340542	0.359868	-4.21393
Dgka	0.66002	6.45779	2.16892	0.0340819	0.359868	-4.65787
Fam189b	0.768561	1.75155	2.16884	0.0340877	0.359868	-3.87047
Rny1	-0.889784	-0.296704	-2.1688	0.0340909	0.359868	-3.61773
Ica1l	0.42426	2.49457	2.16844	0.0341197	0.359868	-3.94952
Galnt10	0.36037	5.25449	2.16827	0.0341335	0.359868	-4.49528
Adam12	0.249088	6.89386	2.16822	0.0341375	0.359868	-4.68674
Adam32	-0.295326	3.54096	-2.16813	0.0341445	0.359868	-4.14474
Gm42116	-0.668463	-0.836201	-2.16807	0.0341489	0.359868	-3.60658
Gm35417	-0.807536	-0.71533	-2.16577	0.0343326	0.361521	-3.6114
Clcn4	0.174469	4.8463	2.16545	0.0343581	0.361521	-4.42648
Gm51864	0.796087	-1.42626	2.16544	0.034359	0.361521	-3.60671
Cald1	-0.317769	8.32039	-2.16481	0.0344097	0.361813	-4.8494
1700022N22Rik	0.584922	0.177259	2.16434	0.0344474	0.361813	-3.67075
Gm38767	-0.728108	-0.0730041	-2.16429	0.0344512	0.361813	-3.63371
Plekhf1	0.372603	3.12463	2.16421	0.0344576	0.361813	-4.0935
Rsf1os2	-0.90683	-0.341194	-2.1639	0.0344828	0.361892	-3.63742
Pdgfd	-0.264624	4.48944	-2.16354	0.0345116	0.361906	-4.34452
Zfp456	0.767743	1.20648	2.16343	0.0345202	0.361906	-3.80818
Aicda	1.2491	-0.745925	2.163	0.0345547	0.361906	-3.63191
Zfyve1	-0.148724	6.4877	-2.163	0.034555	0.361906	-4.66541
Gm7967	-0.33412	5.04365	-2.16278	0.0345727	0.361906	-4.46872
LOC118567650	-0.559316	-1.48349	-2.16177	0.034654	0.362152	-3.60652
Fggy	-0.296174	7.75541	-2.1617	0.03466	0.362152	-4.79951
Gm39059	-0.738602	-1.40392	-2.16166	0.0346628	0.362152	-3.60906
Dennd5a	-0.10598	6.82777	-2.16161	0.0346671	0.362152	-4.70855
Rbmx	0.169272	4.92552	2.16135	0.0346877	0.362181	-4.45668
Gm38828	-0.778553	0.0626791	-2.16067	0.034743	0.362534	-3.68883
Mfap5	-0.437112	2.40097	-2.16038	0.0347664	0.362534	-3.96039
Shroom2	-0.277776	7.12034	-2.16028	0.0347747	0.362534	-4.73931
Haus2	0.194248	3.7604	2.15991	0.0348045	0.362659	-4.23067
Gm34225	1.26391	-1.56892	2.1592	0.0348618	0.363071	-3.61694
Camsap1	-0.154329	6.64703	-2.15838	0.034929	0.363306	-4.69888
Dpysl2	-0.181996	7.47642	-2.1583	0.0349352	0.363306	-4.77767
Foxs1	-0.638793	-1.11363	-2.15825	0.0349389	0.363306	-3.61945
Fhod3	-0.315397	5.90318	-2.15805	0.0349555	0.363306	-4.6433
Sorbs2	-0.225433	5.52937	-2.1571	0.0350325	0.363922	-4.56379
Myoz1	-1.06639	-1.70424	-2.15667	0.0350681	0.364106	-3.61088
Cort	0.665876	0.205727	2.15636	0.0350934	0.364183	-3.69552
Gm36132	-0.59956	0.131012	-2.15574	0.0351436	0.364246	-3.67138
Pak6	-0.338884	4.18006	-2.15543	0.0351689	0.364246	-4.29509
Gm40053	-0.771065	-0.703405	-2.1553	0.0351796	0.364246	-3.63613
Kcnab2	0.400156	5.29275	2.15501	0.0352034	0.364246	-4.54605
Rbm41	-0.110818	6.49986	-2.15477	0.0352233	0.364246	-4.68623
Cysltr1	-0.421739	2.97022	-2.15473	0.0352261	0.364246	-4.07045
Tcf20	0.186682	8.24754	2.15465	0.0352331	0.364246	-4.86015
LOC118567347	-0.682358	-0.250374	-2.15433	0.0352593	0.364246	-3.65153
Ppm1d	0.231965	4.65999	2.15413	0.0352753	0.364246	-4.41695
Gm34503	-0.405714	4.04891	-2.1541	0.0352778	0.364246	-4.26311
Galns	0.176134	4.73942	2.15302	0.0353661	0.364632	-4.43372
Rhoj	-0.233105	6.57795	-2.15273	0.0353905	0.364632	-4.69334
Gm41109	-0.637112	-0.054842	-2.15271	0.0353916	0.364632	-3.67185
Bmp5	-0.682955	1.014	-2.15267	0.0353949	0.364632	-3.71986
Dlgap1	-0.272777	5.19271	-2.15256	0.0354045	0.364632	-4.48885
Trip10	-0.263859	4.89981	-2.15196	0.0354536	0.364795	-4.43977
Gm38825	-0.77821	-0.165321	-2.15193	0.035456	0.364795	-3.6803
Nim1k	0.600956	1.16545	2.15132	0.0355065	0.365131	-3.77103
Mpzl1	-0.318081	6.01905	-2.15079	0.0355501	0.365375	-4.6342
Mogs	-0.1927	3.80999	-2.15025	0.0355943	0.365375	-4.23452
Gm39959	0.571571	0.424198	2.15014	0.0356039	0.365375	-3.7096
Pxk	0.405106	6.48153	2.14996	0.0356185	0.365375	-4.70265
Ccdc178	-0.727614	-0.925689	-2.14994	0.0356197	0.365375	-3.63697
Mrpl35	-0.237203	3.53732	-2.14935	0.0356685	0.365691	-4.20393
Gm39174	-0.732738	-0.708174	-2.1491	0.0356895	0.365723	-3.64435
Vcan	-0.637043	4.09092	-2.14827	0.0357582	0.365755	-4.2402
Tnnt1	-0.778644	-1.58254	-2.14801	0.0357797	0.365755	-3.6269
Shroom4	-0.279322	6.62533	-2.148	0.0357808	0.365755	-4.69597
Drd3	1.03575	-0.886779	2.14792	0.0357871	0.365755	-3.65351
Fcgbp	1.03517	4.7331	2.14789	0.0357902	0.365755	-4.40747
LOC118568793	-0.449529	2.75042	-2.14777	0.0358	0.365755	-4.0359
[truncated: 18,424 more rows]

## Sheet: ACvsR
	logFC	AveExpr	t	P.Value	adj.P.Val	B
Robo1	-0.557862	6.93076	-11.3652	1.44196e-16	2.94491e-12	27.3382
Per3	-0.839834	4.96041	-10.8812	8.43433e-16	8.61272e-12	25.6826
Klrh1	3.5883	1.31155	10.1249	1.40594e-14	9.5712e-11	21.9464
Flg2	-5.32419	0.106104	-9.13168	6.1855e-13	2.87301e-09	18.2959
Tef	-0.649289	5.07105	-9.09834	7.03376e-13	2.87301e-09	19.0273
Frmd4a	-0.672161	8.88463	-8.95077	1.24373e-12	4.23345e-09	18.1753
Sema6d	-0.49354	6.51988	-8.86366	1.74242e-12	5.08362e-09	18.0041
Krt77	-4.57017	0.335363	-8.79331	2.28869e-12	5.84274e-09	17.2815
Gm23971	1.37317	3.96407	8.42659	9.53129e-12	2.16286e-08	16.5425
Slc24a3	-1.11248	4.55469	-8.30847	1.51147e-11	3.08687e-08	16.0378
Dmkn	-4.74391	-0.112453	-8.23829	1.98847e-11	3.45926e-08	15.1583
Sh3bgrl2	-1.00022	6.50346	-8.23268	2.03257e-11	3.45926e-08	15.569
Myo3b	1.42697	4.11016	8.19131	2.38945e-11	3.75382e-08	15.634
Cdsn	-2.6705	-0.0508687	-8.13557	2.97186e-11	4.00925e-08	14.7552
Cbr3	-2.47913	-0.300253	-8.12819	3.05894e-11	4.00925e-08	14.5735
Sdk1	-1.4085	4.12816	-8.12143	3.14097e-11	4.00925e-08	15.3649
Slfn8	0.522755	7.21033	8.09329	3.50672e-11	4.2128e-08	14.9617
Mboat2	-2.16902	1.96382	-7.81184	1.0568e-10	1.13588e-07	14.0882
Kprp	-3.5867	-0.690065	-7.80261	1.09577e-10	1.13588e-07	13.4781
Gbp5	0.608747	6.47066	7.79475	1.1301e-10	1.13588e-07	13.8655
Fam20c	1.52292	3.1681	7.78635	1.16797e-10	1.13588e-07	14.1218
Ubash3b	0.352518	7.88371	7.69374	1.67988e-10	1.55946e-07	13.3541
E130102H24Rik	0.708329	5.04239	7.67485	1.80919e-10	1.57592e-07	13.545
Fam83a	-1.981	1.95952	-7.6689	1.85193e-10	1.57592e-07	13.5653
Gm830	2.21332	1.22011	7.6553	1.95349e-10	1.59584e-07	13.3978
Acaca	-0.398704	7.44823	-7.44339	4.489e-10	3.52611e-07	12.4155
Tmprss13	-2.48869	-0.863909	-7.41216	5.07468e-10	3.83853e-07	12.0243
Gm51794	-2.21911	-0.524165	-7.38793	5.5811e-10	4.07082e-07	11.9569
Elovl4	-3.66592	-0.53325	-7.37644	5.83875e-10	4.11189e-07	12.0448
Skint10	-4.17299	-0.280873	-7.36571	6.0899e-10	4.1458e-07	12.05
Itprid1	0.972107	4.42129	7.31073	7.55704e-10	4.67607e-07	12.2051
Cobl	-2.39711	2.44245	-7.3081	7.63563e-10	4.67607e-07	12.2764
Nrg1	-0.664277	5.26747	-7.30396	7.76067e-10	4.67607e-07	12.0825
Adgrl3	-1.00876	5.81121	-7.30317	7.78468e-10	4.67607e-07	12.0203
Bpifc	-3.39464	-0.295742	-7.29413	8.06603e-10	4.70664e-07	11.7792
Krtdap	-3.53687	-0.942786	-7.24357	9.83654e-10	5.58033e-07	11.4717
Dsg1a	-4.08599	0.348637	-7.16641	1.33147e-09	7.17858e-07	11.4846
Phf11b	1.12161	4.04651	7.16508	1.33844e-09	7.17858e-07	11.6888
Lbh	0.669036	6.9246	7.15898	1.37083e-09	7.17858e-07	11.3457
Il15	0.447928	7.13763	7.14138	1.46884e-09	7.49955e-07	11.2641
Polr1b	-0.594427	4.93935	-7.13477	1.50738e-09	7.50861e-07	11.4695
Tnn	-2.79073	3.584	-7.1268	1.5553e-09	7.56283e-07	11.6159
Xkr4	-2.00839	1.55102	-7.09804	1.74097e-09	8.26882e-07	11.3906
Ifi47	0.475782	6.58563	7.06592	1.97461e-09	9.16535e-07	11.0158
Gm19765	1.23814	2.80371	7.05299	2.07735e-09	9.23188e-07	11.3432
Abca12	-3.86398	0.801111	-7.05274	2.07935e-09	9.23188e-07	11.1004
Apol11a	2.13199	0.40085	6.98785	2.68148e-09	1.16403e-06	10.782
Myo1b	-0.708546	7.45682	-6.98273	2.73582e-09	1.16403e-06	10.62
Krt10	-2.66224	2.87858	-6.92113	3.48223e-09	1.45138e-06	10.8468
Krt1	-4.8163	-0.109354	-6.8894	3.94276e-09	1.5737e-06	10.4056
Fgfr2	-0.618339	7.0808	-6.88639	3.9896e-09	1.5737e-06	10.2741
Smoc2	-2.82397	0.362503	-6.88514	4.00913e-09	1.5737e-06	10.4163
Kcnk13	0.991066	4.91841	6.88042	4.08394e-09	1.5737e-06	10.4925
Kcnj15	-1.80696	0.285938	-6.85835	4.45229e-09	1.68387e-06	10.3519
Col25a1	-1.87265	0.27845	-6.85316	4.54363e-09	1.68717e-06	10.3276
Hr	-1.53566	4.40632	-6.83716	4.83708e-09	1.76364e-06	10.4062
Sez6l	-4.10835	0.331017	-6.8327	4.92226e-09	1.76364e-06	10.2552
Prickle2	-0.982086	4.19862	-6.7385	7.1133e-09	2.50474e-06	10.0319
Fam241a	0.76323	4.2546	6.68593	8.73417e-09	3.02336e-06	9.82354
Gm40943	2.03485	-1.04708	6.67327	9.17683e-09	3.12364e-06	9.41229
Tacr2	-3.61691	-0.209559	-6.65645	9.79931e-09	3.28084e-06	9.53429
Cd200r1	1.0236	4.0435	6.65154	9.9888e-09	3.29034e-06	9.71062
Trim30a	0.583182	7.6966	6.64413	1.02819e-08	3.33312e-06	9.2916
C4b	0.830395	6.25742	6.63917	1.04828e-08	3.34515e-06	9.40616
Apol10b	1.15882	4.13739	6.6184	1.13672e-08	3.57157e-06	9.58922
Cd8a	1.91788	3.83201	6.61052	1.17216e-08	3.62712e-06	9.60503
Gm2164	-2.48411	0.635204	-6.59825	1.22958e-08	3.74801e-06	9.46053
Sptlc3	-2.41695	0.578996	-6.58172	1.3114e-08	3.93863e-06	9.37819
Pdcd1	1.89831	2.37298	6.56569	1.39592e-08	4.06696e-06	9.51116
Parp11	0.486109	7.75987	6.56129	1.42007e-08	4.06696e-06	8.96398
Cd3g	2.86757	2.94415	6.56055	1.42415e-08	4.06696e-06	9.49246
Serpinb7	-2.33656	-0.761024	-6.55582	1.45065e-08	4.06696e-06	9.1415
Majin	1.30241	3.16527	6.55528	1.45369e-08	4.06696e-06	9.45958
Col20a1	0.689369	4.44642	6.52378	1.64336e-08	4.53545e-06	9.16646
Gm31066	-3.20438	-0.850085	-6.50464	1.77043e-08	4.821e-06	8.90997
A530040E14Rik	1.24637	3.00864	6.5002	1.80133e-08	4.84059e-06	9.24104
Cttnbp2	-1.48866	2.2465	-6.49034	1.87175e-08	4.96451e-06	9.23558
Fasn	-0.784631	6.84884	-6.4825	1.92965e-08	5.05246e-06	8.7415
Me1	-0.836953	4.22959	-6.45599	2.13921e-08	5.53025e-06	8.96922
Scel	-2.82996	1.57371	-6.43615	2.31066e-08	5.89881e-06	9.00315
Wnt5a	-1.61607	4.02137	-6.42733	2.39115e-08	6.02896e-06	8.89903
Gpx3	-1.24703	4.03421	-6.4234	2.42795e-08	6.04708e-06	8.87296
Patl2	0.638839	4.42541	6.41915	2.46843e-08	6.07221e-06	8.77125
Rps8	-0.428991	6.83403	-6.41613	2.4975e-08	6.07221e-06	8.48034
Gm16863	-2.29853	-1.10672	-6.38809	2.78471e-08	6.69084e-06	8.45801
Ndufs2	-0.396753	4.75155	-6.31312	3.7243e-08	8.84435e-06	8.3303
Kif23	-0.854943	4.96523	-6.30959	3.77557e-08	8.86303e-06	8.29473
Tbx3	-1.36104	2.47632	-6.29067	4.06261e-08	9.42849e-06	8.4967
Il20ra	-2.38827	0.437375	-6.26431	4.499e-08	1.03239e-05	8.24369
LOC118568470	2.34428	0.732397	6.24747	4.80202e-08	1.08969e-05	8.20833
Pof1b	-3.244	0.653818	-6.23905	4.96079e-08	1.11334e-05	8.22743
Shank1	1.15424	4.3418	6.20674	5.62076e-08	1.23471e-05	8.01084
LOC100041708	1.47773	2.46611	6.20666	5.62248e-08	1.23471e-05	8.18328
Hs3st1	0.950071	6.47765	6.19013	5.99331e-08	1.30214e-05	7.65314
Nol4	-2.64164	1.74804	-6.18295	6.16174e-08	1.32464e-05	8.08416
Atp13a4	-1.54713	2.07567	-6.16881	6.50737e-08	1.38438e-05	8.04841
Fgfr1	-0.979125	4.69663	-6.14577	7.1123e-08	1.49747e-05	7.72288
Slc16a10	0.504194	5.90453	6.13472	7.42183e-08	1.54669e-05	7.51482
Pxylp1	-0.97766	5.65689	-6.12878	7.59401e-08	1.56659e-05	7.51437
Ermard	0.638	4.06563	6.10847	8.21209e-08	1.67715e-05	7.64158
Bub1b	-0.677542	4.57033	-6.0783	9.22394e-08	1.86515e-05	7.4794
Calm4	-2.84689	-0.943467	-6.06698	9.63466e-08	1.9291e-05	7.42066
Tafa2	-0.849429	4.47788	-6.05783	9.97975e-08	1.9788e-05	7.41879
Col28a1	1.42743	2.02025	6.05148	1.02264e-07	2.00822e-05	7.61585
Gm33843	2.61009	1.4259	6.04151	1.06263e-07	2.06154e-05	7.55972
Flg	-2.75913	0.769002	-6.03971	1.06999e-07	2.06154e-05	7.48418
Tmprss11g	-2.48542	-1.2678	-6.03229	1.10095e-07	2.10137e-05	7.21579
H3c4	-1.78347	0.50613	-6.02634	1.12641e-07	2.13006e-05	7.40683
Ifng	1.72966	0.397476	6.01903	1.15849e-07	2.17062e-05	7.35098
Acer1	-2.17345	-0.99042	-6.01582	1.17289e-07	2.17764e-05	7.19637
Pou2f3	-3.07524	-0.136414	-6.00943	1.20201e-07	2.20655e-05	7.33153
Slpi	-1.04768	2.8552	-6.00722	1.21229e-07	2.20655e-05	7.43213
LOC100039029	1.77471	-0.592548	6.00538	1.22088e-07	2.20655e-05	7.18152
Il20rb	-0.701983	4.04448	-5.99939	1.24926e-07	2.23804e-05	7.24006
Hps3	0.450821	6.38701	5.98633	1.31349e-07	2.33265e-05	6.8935
Gm21814	1.64512	0.835883	5.98205	1.33526e-07	2.34625e-05	7.30982
Brinp3	-1.68911	5.03069	-5.98032	1.34413e-07	2.34625e-05	7.07135
Ace	-1.87146	0.0421496	-5.97509	1.3714e-07	2.37357e-05	7.17143
Nccrp1	-2.83489	-1.09011	-5.96934	1.40198e-07	2.39135e-05	7.04711
Krt5	-4.64053	0.11955	-5.96876	1.40509e-07	2.39135e-05	7.19321
Knstrn	-0.708508	4.24548	-5.96462	1.42755e-07	2.4095e-05	7.11002
Spink5	-3.62218	-0.234548	-5.95945	1.45615e-07	2.43761e-05	7.1448
Vcam1	0.650539	5.88406	5.94559	1.53558e-07	2.54969e-05	6.78336
Sox6	-3.23122	2.05028	-5.93869	1.57676e-07	2.59695e-05	7.1999
Arnt	-0.214033	7.00786	-5.90705	1.77982e-07	2.90795e-05	6.53239
Znhit1	-0.817481	2.83721	-5.90473	1.79573e-07	2.91065e-05	7.05742
Mamdc2	-1.84515	2.74105	-5.89721	1.84815e-07	2.95437e-05	7.04713
Cpa4	-2.7897	-0.862405	-5.89671	1.85163e-07	2.95437e-05	6.83707
Zfp87	0.711759	3.64734	5.88058	1.96951e-07	3.11216e-05	6.8466
Usp13	-1.34736	2.67303	-5.87906	1.98101e-07	3.11216e-05	6.98521
Sobp	-0.893641	2.65543	-5.86878	2.06034e-07	3.21209e-05	6.93562
Egfr	-0.610851	5.37528	-5.86679	2.07608e-07	3.21211e-05	6.55017
Elmod1	-2.71779	-0.341205	-5.86157	2.11794e-07	3.23365e-05	6.76081
Ubd	0.800242	3.42196	5.86111	2.12167e-07	3.23365e-05	6.81885
Chit1	-2.07011	-0.0110933	-5.85618	2.16195e-07	3.27063e-05	6.78839
Atp6v0a1	-0.355092	6.34542	-5.84869	2.22471e-07	3.34082e-05	6.37831
Ccdc117	0.495673	4.28167	5.84006	2.29921e-07	3.4275e-05	6.60829
Grem1	-1.28729	4.15271	-5.82912	2.39733e-07	3.54787e-05	6.60096
B3galt5	-2.05458	1.39166	-5.82176	2.46554e-07	3.62256e-05	6.75276
Lmo7	-0.395785	6.11951	-5.80449	2.63339e-07	3.83303e-05	6.24104
Tmprss11f	-1.9781	1.43139	-5.80321	2.64632e-07	3.83303e-05	6.69073
Spock1	1.77002	1.01047	5.79365	2.74453e-07	3.9473e-05	6.65596
Gm7592	1.1553	2.79526	5.78997	2.78325e-07	3.96638e-05	6.63419
Tecr	-0.581238	5.07387	-5.78871	2.79664e-07	3.96638e-05	6.31518
Ifit2	0.619571	5.49401	5.78442	2.84275e-07	4.00396e-05	6.23513
A530032D15Rik	1.21636	2.81203	5.76716	3.03585e-07	4.22457e-05	6.54993
Herc6	0.581691	8.48293	5.76673	3.04074e-07	4.22457e-05	5.8775
Grip1	-2.58387	1.67127	-5.75971	3.12318e-07	4.30978e-05	6.55721
Fam25c	-2.3299	-1.13747	-5.74501	3.30277e-07	4.52701e-05	6.27571
Phf11d	0.858396	5.83755	5.73609	3.41667e-07	4.65191e-05	6.02112
Mirg	-1.93752	0.0292008	-5.72461	3.56908e-07	4.82725e-05	6.30577
Col5a3	-1.25363	5.08045	-5.72143	3.61244e-07	4.85374e-05	6.08119
Gzmc	-2.45867	0.977755	-5.70619	3.82771e-07	5.10489e-05	6.34907
Asprv1	-2.5017	-0.225197	-5.70471	3.84935e-07	5.10489e-05	6.23551
Gm38510	1.40337	1.85337	5.69978	3.92207e-07	5.16777e-05	6.34737
Lrrc51	0.581464	4.01989	5.69165	4.04489e-07	5.29544e-05	6.0917
Cd8b1	2.20746	2.66434	5.6819	4.19746e-07	5.45826e-05	6.25828
Crabp1	-2.5452	0.943418	-5.68031	4.22271e-07	5.45826e-05	6.24001
Lgals7	-2.24672	0.736483	-5.6701	4.38945e-07	5.6381e-05	6.18077
Mmp2	-1.39831	4.0676	-5.66576	4.46221e-07	5.69573e-05	6.06136
Gnai1	-1.92435	1.43766	-5.6552	4.64441e-07	5.89147e-05	6.18324
Gm12223	1.19005	3.75543	5.6454	4.8202e-07	6.0703e-05	6.00981
Tcp11x2	1.14016	2.30457	5.64405	4.84483e-07	6.0703e-05	6.14536
Cenpp	-0.419803	5.55812	-5.63845	4.94869e-07	6.16263e-05	5.68119
Sft2d3	1.09082	1.81776	5.62865	5.13563e-07	6.35666e-05	6.09288
Ptprg	-0.766928	5.87452	-5.61972	5.3122e-07	6.5356e-05	5.56798
Hnrnpa1	-0.356548	7.0306	-5.6025	5.66944e-07	6.93335e-05	5.38857
Timm9	0.404153	4.86701	5.59094	5.92267e-07	7.19993e-05	5.60188
Fads2b	-2.2243	-1.37087	-5.58579	6.03911e-07	7.29804e-05	5.70478
Ctss	0.66517	8.05801	5.5807	6.15631e-07	7.35542e-05	5.2204
Grik2	-1.38243	2.66332	-5.5806	6.15863e-07	7.35542e-05	5.8873
Ank2	0.677848	4.40968	5.57871	6.20267e-07	7.36495e-05	5.62098
Gm20045	0.88283	2.34858	5.57335	6.32933e-07	7.46121e-05	5.86966
Tbxas1	0.762553	6.26204	5.57221	6.35681e-07	7.46121e-05	5.36483
Igk	-0.325357	9.31688	-5.56572	6.51438e-07	7.60246e-05	5.0617
Tnfsf10	0.844009	6.82845	5.56048	6.64449e-07	7.71025e-05	5.25886
Adamts16	-2.27925	1.33007	-5.54687	6.99439e-07	8.07042e-05	5.78203
H1f4	-0.606815	6.04949	-5.54076	7.15734e-07	8.21205e-05	5.25765
Dhcr24	-1.04803	3.52987	-5.5348	7.31982e-07	8.35155e-05	5.62079
Sp140	0.510524	5.62431	5.53248	7.38416e-07	8.37815e-05	5.27693
Dcp2	0.268294	6.58017	5.52898	7.48198e-07	8.41509e-05	5.158
Serpinb2	-2.7	-0.663628	-5.52838	7.49913e-07	8.41509e-05	5.5983
Erap1	0.270725	7.34845	5.50602	8.15752e-07	9.10388e-05	5.00271
Mfap4	-2.25368	0.719469	-5.50053	8.32769e-07	9.18666e-05	5.59603
Gm46571	1.78344	-0.00588454	5.49876	8.38333e-07	9.18666e-05	5.49337
Col1a2	-1.47199	7.8778	-5.49853	8.39073e-07	9.18666e-05	4.94215
Col23a1	-2.66274	5.64188	-5.49787	8.41163e-07	9.18666e-05	5.23872
Phf11a	1.19005	2.44004	5.48877	8.70417e-07	9.4556e-05	5.57579
Zbtb1	0.720828	3.43052	5.48722	8.75533e-07	9.46086e-05	5.4355
Cdc25b	-0.662661	4.05004	-5.47366	9.21273e-07	9.8999e-05	5.29925
Clu	-0.545644	8.03963	-5.47234	9.25859e-07	9.8999e-05	4.82177
Kif21a	-0.588086	4.89342	-5.45671	9.81832e-07	0.000104437	5.10514
Gm94	-2.52339	-1.21862	-5.43924	1.04831e-06	0.000110931	5.25216
Chrna2	1.5945	1.36484	5.43637	1.05967e-06	0.000111555	5.41346
Mbnl3	-0.318438	6.86763	-5.41494	1.14828e-06	0.000120263	4.71057
Prrx1	-0.758751	5.14666	-5.41328	1.15544e-06	0.000120396	4.90916
Fads2	-0.948799	3.94629	-5.40946	1.17209e-06	0.00012151	5.11956
Aloxe3	-2.53932	-0.494028	-5.39438	1.24012e-06	0.000127914	5.15202
Ms4a8a	1.887	-0.238209	5.3873	1.27338e-06	0.000130685	5.15135
Ifi44l	0.936295	4.87357	5.37961	1.31055e-06	0.000133827	4.84633
Emx2os	-1.24187	1.53098	-5.37769	1.31997e-06	0.000133908	5.20704
Tgtp2	0.440211	5.48221	5.37679	1.32445e-06	0.000133908	4.72902
Gas1	-1.8185	1.24631	-5.36837	1.36677e-06	0.000137359	5.16218
Dsc1	-2.70131	-0.368417	-5.36696	1.37397e-06	0.000137359	5.09715
Aebp1	-1.12643	5.02099	-5.36603	1.37877e-06	0.000137359	4.76919
Il18r1	1.25911	4.12999	5.36404	1.38906e-06	0.000137713	4.89618
Gpc3	-1.93527	1.7517	-5.36205	1.39941e-06	0.000138069	5.15238
Peg10	-2.03788	-0.651884	-5.35671	1.42761e-06	0.000140174	4.97705
Per1	-0.629848	4.84483	-5.3539	1.44265e-06	0.000140548	4.74382
Mthfd2	1.15676	3.08723	5.35343	1.44519e-06	0.000140548	4.98437
Ffar4	2.23224	-0.836799	5.35025	1.46241e-06	0.000140931	4.9265
H2ac18	-1.48653	0.745088	-5.35016	1.46293e-06	0.000140931	5.07686
Srcin1	-2.00092	1.06264	-5.34418	1.49595e-06	0.000143436	5.07182
Lag3	0.893724	2.6145	5.34229	1.50655e-06	0.000143777	5.03781
Gt(ROSA)26Sor	0.696514	4.96135	5.33281	1.56077e-06	0.000148259	4.64424
Epha4	-1.01622	3.13714	-5.32816	1.58802e-06	0.000150149	4.90105
Gm36886	1.96157	-0.892389	5.3267	1.5967e-06	0.000150273	4.8739
Pglyrp2	2.15418	1.53142	5.32103	1.63078e-06	0.000152777	5.00569
Gm46773	-1.16773	1.46455	-5.31271	1.68211e-06	0.000156866	4.98069
Col1a1	-1.72041	9.14186	-5.30891	1.7061e-06	0.000158381	4.14903
Lce1a1	-2.23306	-1.17116	-5.30517	1.72999e-06	0.000159872	4.8064
Rufy2	0.453994	5.79119	5.29867	1.77242e-06	0.000163054	4.40457
Amh	1.59851	-1.06744	5.28713	1.85011e-06	0.000168853	4.74895
Gm4890	0.620114	3.33202	5.28686	1.85198e-06	0.000168853	4.73471
Zfp36l1	-0.345951	6.55189	-5.28427	1.86991e-06	0.00016973	4.26084
Fasl	1.39786	1.47838	5.27714	1.92017e-06	0.000173017	4.85752
Hsh2d	1.07792	2.52811	5.27673	1.92307e-06	0.000173017	4.7886
Galnt17	-1.87029	4.48529	-5.27307	1.94943e-06	0.000174619	4.56911
Zfp36l2	-0.363612	7.74724	-5.26919	1.97773e-06	0.000176381	4.09927
Wnt3	-2.26839	-0.16073	-5.26001	2.0463e-06	0.000181479	4.74286
Xirp2	-4.06737	0.319523	-5.25917	2.05267e-06	0.000181479	4.73699
Cped1	-0.689252	5.13358	-5.24857	2.13506e-06	0.00018795	4.31787
Dcun1d4	-0.354256	5.37663	-5.2474	2.14434e-06	0.000187957	4.27981
Gm34425	1.43317	0.809583	5.24613	2.1545e-06	0.00018804	4.7218
Ttc21b	-0.350872	5.71796	-5.2402	2.20241e-06	0.000191403	4.19979
Ace2	-2.06061	-1.52922	-5.23271	2.26439e-06	0.000195572	4.52658
Cenpa	-0.681481	4.67114	-5.2321	2.26952e-06	0.000195572	4.33212
Tgfb2	-0.648667	3.81271	-5.2288	2.29751e-06	0.000197151	4.46387
Cenpe	-0.737895	6.22014	-5.22525	2.32791e-06	0.000198925	4.09169
Art2b	1.57505	1.16114	5.22039	2.37023e-06	0.000201697	4.65725
Fhod3	0.829685	5.90318	5.21869	2.38521e-06	0.000201759	4.12808
Fam3c	-0.279952	7.4403	-5.21806	2.39072e-06	0.000201759	3.93852
Ivl	-2.16349	-1.19904	-5.21105	2.45364e-06	0.000206216	4.48153
Irx5	-1.64349	-1.15204	-5.20852	2.47671e-06	0.000207302	4.45663
Apol7c	1.62357	0.0219021	5.2073	2.48789e-06	0.000207389	4.54463
Col11a1	-2.06319	0.419565	-5.20511	2.50816e-06	0.000208229	4.54137
Prickle1	-0.707419	5.87039	-5.20295	2.52833e-06	0.000209053	4.05524
D130037M23Rik	-1.63729	0.65719	-5.19465	2.60713e-06	0.000214699	4.5373
Atp10b	-2.48328	0.304655	-5.19334	2.61978e-06	0.000214875	4.54275
Cpxm2	-1.62413	3.95774	-5.191	2.64258e-06	0.000215878	4.34701
Dse	0.469565	5.47187	5.18851	2.66699e-06	0.000217004	4.04772
Hmgcs1	-0.650285	5.27786	-5.18557	2.69614e-06	0.000218505	4.07266
2310050C09Rik	-2.38666	-1.32028	-5.17658	2.78729e-06	0.000224999	4.37377
Ubash3a	2.74281	2.51652	5.1753	2.80044e-06	0.000225171	4.46131
Kif14	-0.792768	4.60725	-5.16858	2.87086e-06	0.000229928	4.1263
Mgl2	1.29719	2.08728	5.16453	2.91409e-06	0.000232478	4.43927
H1f5	-0.809214	4.24425	-5.16205	2.94091e-06	0.000233245	4.14218
Lancl2	-0.514029	3.86079	-5.16153	2.94654e-06	0.000233245	4.22259
Enah	-0.467375	6.59387	-5.15978	2.96561e-06	0.000233848	3.81505
Clstn2	-1.84056	3.84586	-5.1509	3.06436e-06	0.000240705	4.25482
Bora	-0.337686	5.34587	-5.14527	3.12875e-06	0.000244822	3.90546
Hmmr	-0.721583	4.58293	-5.14077	3.18102e-06	0.000247625	4.02005
H2-Aa	0.739941	7.84238	5.13988	3.19149e-06	0.000247625	3.63172
Sbp	-2.37983	-1.32853	-5.13908	3.20095e-06	0.000247625	4.25044
Podn	-1.63811	0.934863	-5.13178	3.28823e-06	0.000253003	4.34439
Skint1	-2.67784	-0.970254	-5.1312	3.29525e-06	0.000253003	4.26205
Krt23	-1.76507	0.124145	-5.12573	3.36224e-06	0.00025718	4.28986
Bcl2a1b	0.961021	3.72741	5.12125	3.41824e-06	0.000260488	4.08332
Asb11	1.66694	-0.264274	5.10958	3.56817e-06	0.000270903	4.20235
Nod1	0.441715	5.47815	5.10821	3.58632e-06	0.000271127	3.76025
Gm32647	-1.08772	2.58976	-5.10735	3.59768e-06	0.000271127	4.22352
Tmem45a	-1.12309	3.18782	-5.10534	3.62426e-06	0.000272126	4.13005
Sh3rf2	-2.08283	0.91697	-5.10422	3.63927e-06	0.000272252	4.2601
Fig4	0.492128	6.07947	5.09648	3.74434e-06	0.00027909	3.63312
Gvin-ps1	0.509879	4.43115	5.09298	3.79282e-06	0.000281675	3.86481
Appbp2os	1.06101	1.61255	5.0894	3.84308e-06	0.000284123	4.2034
Noxred1	1.11595	1.50123	5.08865	3.8536e-06	0.000284123	4.20474
Mki67	-0.538185	7.78924	-5.07236	4.09127e-06	0.000300561	3.38083
Arntl	0.459657	5.61145	5.06115	4.26303e-06	0.000312057	3.57037
Trmt10c	0.544694	3.65773	5.05905	4.29595e-06	0.000312132	3.87177
Kbtbd2	0.317666	6.15522	5.05835	4.30704e-06	0.000312132	3.49109
Col24a1	-1.47479	3.16266	-5.05732	4.32334e-06	0.000312132	4.01249
Gm12865	1.38575	1.08804	5.0572	4.32519e-06	0.000312132	4.10031
Gm20559	0.363773	7.34059	5.05223	4.40463e-06	0.000316746	3.34735
Ppp1r18	-0.365226	5.66566	-5.03101	4.76062e-06	0.000341041	3.45606
H1f2	-0.482033	6.24914	-5.03014	4.77587e-06	0.000341041	3.37366
Fhl1	-1.96164	1.93403	-5.02673	4.83589e-06	0.000344124	3.99615
Gm3734	-1.69035	-0.770659	-5.02478	4.87052e-06	0.000345384	3.88098
Il1r1	-0.356933	6.79692	-5.0207	4.94367e-06	0.000349358	3.29313
Stil	-0.747384	4.13387	-5.01952	4.9651e-06	0.000349663	3.66007
Cemip	-1.27468	3.6802	-5.01332	5.07894e-06	0.000356451	3.73835
Mlf2	-0.584653	4.78042	-5.00836	5.17186e-06	0.000361248	3.51946
Col6a3	-1.24526	7.27383	-5.00744	5.18923e-06	0.000361248	3.20211
Slit3	-0.867336	6.27213	-5.00686	5.20035e-06	0.000361248	3.30045
Tsen34	-0.581193	3.8467	-5.00423	5.25052e-06	0.000363496	3.6676
Lce1m	-2.28545	-1.08621	-4.98963	5.53791e-06	0.000382097	3.78984
Gm11613	0.441039	5.01431	4.98655	5.6007e-06	0.000385128	3.38614
Parpbp	-0.564806	5.007	-4.98318	5.66981e-06	0.000388572	3.38656
Igf1	1.40253	4.17464	4.98217	5.6909e-06	0.000388713	3.5048
Akap5	0.785014	2.78429	4.97908	5.75526e-06	0.000391652	3.72277
Crct1	-1.76536	-1.62511	-4.97827	5.77228e-06	0.000391652	3.68908
Adamts7	-0.952484	2.97853	-4.9549	6.28547e-06	0.00042506	3.64395
Nr3c2	0.962421	5.5147	4.9519	6.35437e-06	0.000428302	3.20328
Wdr24	-0.631924	2.88611	-4.94415	6.53614e-06	0.000439104	3.59991
Dlgap5	-0.661916	4.08917	-4.94228	6.58089e-06	0.00044066	3.393
Egr3	-0.608831	3.3312	-4.9319	6.83408e-06	0.000456016	3.46573
Hrnr	-2.71708	-0.735022	-4.93106	6.85487e-06	0.000456016	3.62547
Pcgf5	0.26938	7.56693	4.9288	6.91149e-06	0.00045829	2.88936
Ckap2	-0.681851	4.32872	-4.92378	7.03854e-06	0.000465204	3.29583
Klrd1	1.52898	3.15934	4.92109	7.10778e-06	0.000466094	3.49331
Col5a1	-1.01108	6.88925	-4.92022	7.13019e-06	0.000466094	2.92986
Apcdd1	-0.922633	3.22189	-4.91997	7.13679e-06	0.000466094	3.50315
Cobll1	-0.250718	7.6334	-4.91944	7.15058e-06	0.000466094	2.85511
Gm12022	1.18047	2.71279	4.91884	7.16611e-06	0.000466094	3.53496
Trim29	-2.38652	0.648223	-4.91171	7.354e-06	0.000476796	3.60562
Ybx1	-0.259242	6.99395	-4.90518	7.53028e-06	0.00048668	2.85692
Chd4	-0.228015	7.7715	-4.90167	7.62685e-06	0.000491366	2.77643
LOC115488342	0.933383	2.75469	4.89957	7.68519e-06	0.000493568	3.43432
Gm40125	1.82927	-0.459348	4.89819	7.72365e-06	0.000494483	3.49694
Itpr1	0.535729	8.87988	4.89289	7.8735e-06	0.000502501	2.65328
Ldlr	-0.914491	5.33548	-4.88207	8.18835e-06	0.000520968	2.99403
Casp14	-2.18166	-1.39359	-4.87992	8.25244e-06	0.000523415	3.40033
Banp	0.388969	7.07078	4.87876	8.2869e-06	0.000523674	2.76091
A930007I19Rik	0.535999	3.47987	4.87807	8.30781e-06	0.000523674	3.26254
Lrp4	-1.19969	2.96735	-4.87674	8.34776e-06	0.000524573	3.38002
4930578I06Rik	-1.64981	2.15921	-4.86736	8.63602e-06	0.000535743	3.4316
Gm39604	1.64385	-0.747924	4.86717	8.64196e-06	0.000535743	3.38072
Pkp4	-0.386555	7.79563	-4.86694	8.64913e-06	0.000535743	2.65589
BC147527	1.21797	2.40042	4.86689	8.65066e-06	0.000535743	3.38979
Sema3c	-1.312	2.37697	-4.8667	8.65667e-06	0.000535743	3.40332
4632404H12Rik	0.511808	3.50773	4.86572	8.68764e-06	0.000536035	3.21017
Psme2b	0.506423	4.01253	4.85752	8.94896e-06	0.000550496	3.08908
Tm6sf2	1.03196	1.97912	4.85496	9.03219e-06	0.000553947	3.39686
LOC101055672	2.17581	1.02704	4.84942	9.21476e-06	0.000563452	3.40206
Tchh	-2.37784	-0.757051	-4.84611	9.32556e-06	0.000568127	3.34357
Kank1	-0.716629	5.0619	-4.84543	9.34876e-06	0.000568127	2.90496
Tmem106a	0.506625	4.56189	4.84466	9.37467e-06	0.000568127	2.96402
Sts	-0.87504	2.46598	-4.83871	9.57813e-06	0.00057874	3.29218
Pygo1	-1.3981	-0.10175	-4.83785	9.60788e-06	0.000578825	3.32465
Cldnd2	1.65178	0.0563518	4.83671	9.64767e-06	0.000579513	3.33722
Eif4b	-0.330681	7.54028	-4.83373	9.75201e-06	0.000584063	2.5578
Fst	-1.46195	1.29013	-4.83021	9.87673e-06	0.000589803	3.33799
Olfr91	1.28309	1.25492	4.82586	1.00328e-05	0.000597375	3.32328
Gna14	-0.723498	4.00401	-4.82492	1.00668e-05	0.000597658	3.0114
Mat2a	0.314983	6.38584	4.82066	1.02225e-05	0.000605143	2.62709
Cacna1g	-1.86422	1.00565	-4.81969	1.02586e-05	0.000605525	3.30227
Cdc42ep3	0.621055	5.16689	4.81416	1.04648e-05	0.000615915	2.74888
Tpx2	-0.721378	5.42235	-4.8073	1.07268e-05	0.000629521	2.70646
Tnc	-0.763698	7.95605	-4.80482	1.08229e-05	0.000633342	2.42836
Padi3	-1.58313	1.62736	-4.80395	1.08572e-05	0.000633531	3.24985
Lce1c	-2.08085	-1.40201	-4.80056	1.09902e-05	0.000639466	3.15294
Cpt1a	-0.424706	6.73077	-4.79749	1.11122e-05	0.000644729	2.50019
Ptgr2	0.299422	5.11497	4.79263	1.13085e-05	0.000654257	2.68292
LOC105247076	1.7075	-0.813067	4.79056	1.13927e-05	0.000655738	3.12986
Rbm8a	-0.520582	3.49334	-4.79043	1.13983e-05	0.000655738	2.98476
Kif26b	-1.01711	6.74224	-4.78598	1.1582e-05	0.000664435	2.48243
Gm46418	-1.66845	1.06306	-4.78161	1.17657e-05	0.000673084	3.17463
Scara5	-1.00923	5.61208	-4.77876	1.18868e-05	0.000678112	2.57582
Anp32e	-0.401011	5.15397	-4.77625	1.19944e-05	0.000681192	2.63687
Galnt7	0.327354	7.27666	4.77594	1.20075e-05	0.000681192	2.38039
Syngr2	-0.408823	4.63939	-4.76784	1.23622e-05	0.000699372	2.69057
Ccn1	-0.702336	4.92082	-4.75075	1.31438e-05	0.000736248	2.5794
Dzip1l	-1.01921	2.38279	-4.75007	1.31759e-05	0.000736248	3.00602
Togaram2	0.811133	4.85364	4.74976	1.31907e-05	0.000736248	2.58766
Zbed4	0.377892	4.94224	4.74937	1.32088e-05	0.000736248	2.56211
Gm10777	0.504993	4.04098	4.74905	1.32242e-05	0.000736248	2.7203
A430093F15Rik	1.83083	2.71572	4.74892	1.32303e-05	0.000736248	2.95414
Whamm	0.353833	4.97925	4.74763	1.32918e-05	0.000737659	2.55205
Oaz1	-0.592244	3.8625	-4.74461	1.34361e-05	0.000743645	2.74359
Lor	-2.06054	-1.01964	-4.74357	1.34863e-05	0.000744407	3.00072
Srebf2	-0.452077	6.40908	-4.74277	1.3525e-05	0.000744529	2.34379
Mdfic	0.408682	7.34038	4.74035	1.36431e-05	0.00074706	2.25614
Elovl6	-0.439494	6.79828	-4.7402	1.36504e-05	0.00074706	2.30656
Pdcd1lg2	0.790113	5.38537	4.73866	1.37259e-05	0.00074706	2.46916
Incenp	-0.495585	5.24561	-4.73812	1.37522e-05	0.00074706	2.48578
Gna13	0.231947	7.29942	4.73809	1.37538e-05	0.00074706	2.24588
Efna3	-1.83842	-1.07612	-4.73728	1.37937e-05	0.000747236	2.95723
Igsf10	-1.79369	2.07613	-4.7278	1.42701e-05	0.000770464	2.96084
Nudt1	0.55707	2.86981	4.72725	1.42979e-05	0.000770464	2.82848
Matk	0.904349	1.55142	4.72247	1.45445e-05	0.00078169	2.9646
Cpa6	-1.44	1.29984	-4.71846	1.47551e-05	0.00079005	2.96687
Pltp	0.583953	4.31422	4.71803	1.47774e-05	0.00079005	2.55749
Ankrd6	1.42388	1.69692	4.7148	1.4949e-05	0.000795108	2.91948
Ykt6	0.36884	4.59371	4.71479	1.49499e-05	0.000795108	2.49711
Adra2a	-1.5053	0.796373	-4.71322	1.50337e-05	0.000797488	2.95169
Itgb3	-0.492864	5.17077	-4.71183	1.51085e-05	0.000799382	2.4059
Adh6a	-1.92822	-1.28283	-4.69429	1.60854e-05	0.000848869	2.81637
Gm34572	1.24483	1.12545	4.6932	1.6148e-05	0.000849977	2.88477
Pimreg	-1.16447	1.67768	-4.6916	1.62408e-05	0.000852665	2.85883
Ak5	-0.939778	3.1056	-4.68928	1.63758e-05	0.000857545	2.69301
LOC115488490	1.47189	-0.666244	4.68627	1.65526e-05	0.000864587	2.81442
Ubb	-0.408783	5.66863	-4.68312	1.67391e-05	0.000870118	2.22983
Gm12602	-0.798057	5.72227	-4.68305	1.67437e-05	0.000870118	2.23705
Cxcl2	-1.47187	-0.734077	-4.67598	1.71712e-05	0.000889337	2.77688
Rian	-1.17703	3.46158	-4.67524	1.7216e-05	0.000889337	2.60884
Foxred2	1.27994	0.398135	4.67479	1.72442e-05	0.000889337	2.82269
Dbp	-0.82475	1.61361	-4.67383	1.73032e-05	0.000890133	2.78506
Cdc20	-1.08174	2.57031	-4.67025	1.75251e-05	0.000899282	2.72897
Nlgn4l	-0.62654	4.34666	-4.66723	1.77147e-05	0.00090475	2.40117
Cpxm1	-1.71166	3.13767	-4.66714	1.77202e-05	0.00090475	2.64501
Krt28	-1.7061	-1.13622	-4.66552	1.78228e-05	0.000907721	2.73819
Mndal	0.356759	8.29912	4.6641	1.7913e-05	0.000910045	1.89728
Col7a1	-1.11558	6.95402	-4.65652	1.84027e-05	0.000932601	2.00375
Tmem176a	0.6829	4.70313	4.6524	1.86747e-05	0.000942141	2.28765
Crk	0.272274	7.30372	4.65227	1.86832e-05	0.000942141	1.94409
Crkl	0.249483	6.53615	4.64766	1.89919e-05	0.000953335	2.00883
Sit1	1.63098	-0.22327	4.64713	1.90281e-05	0.000953335	2.71978
Sqle	-0.686115	4.60389	-4.64677	1.90523e-05	0.000953335	2.28325
Cmtm6	0.324077	6.03253	4.64618	1.90919e-05	0.000953335	2.05669
Tnik	0.579297	8.72137	4.64265	1.93329e-05	0.000963013	1.79279
Bmpr1b	-1.04338	3.77645	-4.63519	1.98521e-05	0.000986469	2.44011
Gm35934	1.33398	0.146091	4.63446	1.99042e-05	0.000986658	2.68988
Gm38523	1.59	-1.47478	4.63167	2.01017e-05	0.000992257	2.60626
Cnfn	-1.53537	-1.67531	-4.6315	2.01143e-05	0.000992257	2.59355
Cmtm7	0.421474	5.02554	4.62734	2.04132e-05	0.00100458	2.13904
Zbtb46	0.605759	5.44053	4.62372	2.06776e-05	0.00101514	2.06115
Elf4	0.216462	7.60275	4.61647	2.12157e-05	0.0010365	1.79408
Nid1	-0.617218	5.64265	-4.61605	2.12475e-05	0.0010365	2.01175
Gjb3	-0.928564	2.79055	-4.61582	2.12649e-05	0.0010365	2.49654
Fem1c	0.290679	5.61798	4.60905	2.17812e-05	0.00105914	1.98894
Galm	0.723566	2.32252	4.60639	2.19876e-05	0.00106664	2.50409
Thumpd3	0.319061	5.44647	4.6048	2.21114e-05	0.0010687	1.9871
Raver2	1.2655	2.1186	4.60396	2.2178e-05	0.0010687	2.51098
Ocstamp	-1.69538	-0.434298	-4.60384	2.21871e-05	0.0010687	2.56061
H3c2	-1.28638	0.550142	-4.60032	2.24656e-05	0.00107956	2.58371
Sp100	0.586161	8.13068	4.59952	2.25294e-05	0.00108009	1.68724
Zfp366	1.0143	4.30876	4.59308	2.30486e-05	0.00110239	2.15344
Cyp4f39	-2.18396	-1.22036	-4.59207	2.31306e-05	0.00110373	2.50906
Klrc2	1.21528	1.03703	4.58951	2.33415e-05	0.0011112	2.54831
Fdft1	-0.620575	4.85094	-4.58805	2.34622e-05	0.00111435	2.04084
Stard7	0.423966	5.22363	4.58512	2.37062e-05	0.00112332	1.95382
C1galt1	0.550348	5.93252	4.58168	2.39969e-05	0.00113446	1.84317
Sp110	0.718202	4.47556	4.57858	2.42611e-05	0.00114431	2.05818
Olfml2b	-0.84565	3.17063	-4.57742	2.43606e-05	0.00114635	2.33742
Casp12	0.547973	5.93763	4.57463	2.46025e-05	0.00115507	1.83998
Ift52	-0.283257	5.0597	-4.57341	2.47079e-05	0.00115736	1.95079
Adamts2	-0.909552	5.24872	-4.56859	2.51327e-05	0.00117433	1.91513
Sirpa	0.429497	6.55415	4.5673	2.52473e-05	0.00117433	1.7361
Pou3f1	-1.73039	-1.64587	-4.56672	2.52993e-05	0.00117433	2.40138
Cfl1	-0.270569	7.10725	-4.56671	2.53001e-05	0.00117433	1.66766
Gimap8	1.81493	5.59959	4.55911	2.59875e-05	0.00120117	1.84073
Tenm2	-1.15199	2.40923	-4.55902	2.59961e-05	0.00120117	2.32045
E230032D23Rik	0.709238	2.16617	4.54778	2.70468e-05	0.0012469	2.3086
Fam171a1	-0.533238	4.91853	-4.5469	2.71305e-05	0.00124794	1.90156
Zfp626	0.360755	4.24646	4.54526	2.72876e-05	0.00125214	1.98072
Epb41	0.181801	8.08087	4.54468	2.73443e-05	0.00125214	1.50624
AY036118	-0.525312	10.496	-4.54339	2.74686e-05	0.00125276	1.3195
Ceacam19	-1.76339	-1.11686	-4.54326	2.74806e-05	0.00125276	2.34386
Urgcp	0.240918	6.05658	4.54238	2.75662e-05	0.00125386	1.70202
Cox6a1	-0.474672	3.58383	-4.53878	2.79177e-05	0.00126703	2.08789
Tox	2.50171	5.93165	4.53578	2.82141e-05	0.00127764	1.7516
LOC102640059	-1.28686	0.859586	-4.53331	2.84608e-05	0.00128596	2.36707
Zkscan3	0.363346	6.25161	4.53042	2.87515e-05	0.00129623	1.63654
Ebf4	-0.723199	2.69177	-4.52935	2.886e-05	0.00129826	2.23716
Lce1d	-1.68949	-1.64428	-4.5282	2.89774e-05	0.00130067	2.2849
Gm32309	1.84383	0.153596	4.52526	2.92783e-05	0.0013113	2.33329
Cd109	-1.21695	2.64803	-4.52271	2.9542e-05	0.00132021	2.2118
Itpk1	0.582581	6.01164	4.52169	2.96488e-05	0.00132209	1.63481
Stxbp3	0.29512	6.91527	4.51991	2.98348e-05	0.00132749	1.53022
Meg3	-1.22191	4.01163	-4.51769	3.00684e-05	0.00133497	1.98914
Dand5	0.867227	2.03126	4.51536	3.03157e-05	0.00134303	2.2254
Arhgap19	-0.633674	3.51104	-4.51433	3.04249e-05	0.00134495	2.02296
Angpt4	-0.84075	2.82256	-4.51335	3.053e-05	0.00134668	2.17155
P2ry1	-1.75387	-0.576902	-4.51188	3.06879e-05	0.00134972	2.27645
Ndufa12	0.296338	5.34293	4.51148	3.07311e-05	0.00134972	1.69146
H2ac15	-1.03387	2.40286	-4.50965	3.09292e-05	0.00135551	2.2049
Pnpt1	0.31929	6.32796	4.50657	3.12656e-05	0.00136732	1.54593
Gm614	1.90531	0.711348	4.50416	3.15317e-05	0.00137601	2.27413
Plcxd2	1.32456	3.59763	4.50262	3.17029e-05	0.00138036	1.95396
Lbp	1.13327	1.82018	4.50205	3.17666e-05	0.00138036	2.22564
Gstm2	-1.00884	1.96912	-4.50125	3.18552e-05	0.00138127	2.21579
Rps9	-0.442527	6.24234	-4.49772	3.2252e-05	0.00139341	1.53209
Sdr16c5	-2.37676	-0.626022	-4.49755	3.22715e-05	0.00139341	2.236
Ciita	0.63425	7.29626	4.49654	3.23858e-05	0.00139539	1.42183
Cd3e	1.9351	3.83222	4.49544	3.25116e-05	0.00139738	1.93684
Gm10778	0.482278	3.25023	4.49362	3.27192e-05	0.00139738	1.98382
Gm37004	1.47716	1.64067	4.49356	3.27261e-05	0.00139738	2.21776
Gm38657	-1.48572	-0.378916	-4.49326	3.2761e-05	0.00139738	2.21436
Gm30985	1.07535	1.24014	4.49314	3.27741e-05	0.00139738	2.23409
Gm35880	-0.89503	2.45447	-4.4898	3.31613e-05	0.00141094	2.13658
Mex3c	0.302917	5.77063	4.48749	3.34305e-05	0.00141944	1.55356
Sdr16c6	-2.13351	-1.44201	-4.48439	3.37952e-05	0.00143195	2.16231
Bdkrb2	-0.976122	3.19004	-4.4795	3.43791e-05	0.00145303	2.01589
Slc25a20	-0.440914	3.26058	-4.47892	3.44493e-05	0.00145303	1.952
Cenpf	-0.749052	6.40986	-4.47845	3.45061e-05	0.00145303	1.44503
Gm12185	0.501178	3.87356	4.47746	3.46263e-05	0.00145509	1.8266
H2ac10	-1.22465	0.868967	-4.47619	3.47806e-05	0.0014562	2.18103
Gm31815	0.814053	3.45781	4.47607	3.47953e-05	0.0014562	1.90322
Zc4h2	1.543	-0.0308711	4.47348	3.51119e-05	0.00146644	2.17275
9330154J02Rik	-0.613369	4.28009	-4.47189	3.53072e-05	0.00147159	1.74372
Gatm	0.877517	7.11966	4.47063	3.54631e-05	0.00147508	1.34928
Cysltr2	0.768025	3.31322	4.46705	3.59103e-05	0.00149064	1.90537
Nkain3	-1.11191	3.11752	-4.45814	3.70475e-05	0.00153473	1.90915
Chn2	0.7019	5.27971	4.45738	3.71457e-05	0.00153568	1.5381
Il7	0.540746	5.43163	4.45534	3.74119e-05	0.00154356	1.5038
Cthrc1	-1.20517	-0.449958	-4.45228	3.7813e-05	0.0015562	2.09284
Wnt4	-1.26454	1.09946	-4.45185	3.78706e-05	0.0015562	2.10391
Zfp809	0.209421	6.44612	4.45069	3.80247e-05	0.0015594	1.34323
Hlcs	0.330233	6.73888	4.44809	3.83711e-05	0.00157045	1.29871
Bnc2	-0.623458	5.98173	-4.4472	3.849e-05	0.00157216	1.3726
Maged2	-0.922138	1.91877	-4.4464	3.85982e-05	0.00157343	2.0497
Fam189a1	0.952136	1.56198	4.44574	3.86869e-05	0.00157391	2.05823
Zbtb18	0.407032	5.73535	4.44307	3.90496e-05	0.00158551	1.40052
Col3a1	-1.32332	6.66328	-4.44111	3.93171e-05	0.0015932	1.30022
Bmi1	0.366444	6.18604	4.43852	3.96748e-05	0.00160451	1.33341
Gfra1	-1.93686	0.863254	-4.43791	3.97583e-05	0.00160471	2.0632
Ccdc141	0.615379	3.72602	4.43249	4.05182e-05	0.00163216	1.70081
Cacna1a	0.982004	4.04793	4.43052	4.07967e-05	0.00164014	1.6667
Rpl8	-0.380987	6.43628	-4.42944	4.0951e-05	0.00164216	1.27076
Bag1	-0.356425	5.05385	-4.42904	4.10077e-05	0.00164216	1.46255
Adcy2	-1.40476	1.66455	-4.42779	4.11867e-05	0.0016461	2.00812
Gm12436	-1.80529	-1.00914	-4.42695	4.13075e-05	0.00164708	2.00357
Atp13a5	-1.3307	-0.677057	-4.4265	4.13726e-05	0.00164708	1.99891
Adora2a	1.77358	1.37773	4.42416	4.1711e-05	0.00165732	1.99556
Nfe2l3	0.601806	3.43005	4.4234	4.18219e-05	0.0016585	1.71738
Ksr2	1.31617	2.43692	4.42142	4.21106e-05	0.00166671	1.87803
1700094D03Rik	0.54859	3.14884	4.42084	4.21965e-05	0.00166689	1.74051
Lrrc15	-1.55825	4.93709	-4.41826	4.25764e-05	0.00167864	1.49808
Parp14	0.35274	9.01753	4.41633	4.28647e-05	0.00168256	0.994791
H4c12	-0.92387	2.26477	-4.41621	4.28824e-05	0.00168256	1.88062
Arhgap40	-1.66798	-0.380076	-4.41594	4.29229e-05	0.00168256	1.98824
Klhl8	0.326004	4.05291	4.41371	4.32576e-05	0.00169243	1.58106
Dnhd1	0.458145	4.51837	4.41291	4.33782e-05	0.00169391	1.48749
Retnla	1.66898	0.373415	4.41074	4.37055e-05	0.00170343	1.97755
1110017D15Rik	1.46891	-0.988268	4.40731	4.42304e-05	0.0017187	1.94056
Htr2a	-0.966164	4.0005	-4.40709	4.42655e-05	0.0017187	1.59091
Gm536	1.90436	0.012249	4.40494	4.45972e-05	0.00172829	1.95573
H2bc14	-1.25523	2.10459	-4.40277	4.49353e-05	0.00173809	1.89055
Loxl1	-0.94447	3.60684	-4.40045	4.52993e-05	0.00174886	1.64512
Ifi208	1.52667	3.79699	4.39936	4.54705e-05	0.00174952	1.57719
Gm6556	-1.50374	-0.481775	-4.3991	4.55117e-05	0.00174952	1.92771
Gm48893	-1.58427	-0.430552	-4.39871	4.55732e-05	0.00174952	1.92611
Prorp	-0.328665	5.38693	-4.39724	4.5807e-05	0.00175519	1.30649
Sh2d2a	1.85206	2.37741	4.38745	4.73906e-05	0.00181247	1.77912
Itgb2	0.64544	5.77627	4.38417	4.79344e-05	0.00182984	1.19931
Il33	1.11714	3.05275	4.38272	4.81756e-05	0.00183384	1.64902
Gm26843	1.26295	0.0920609	4.3822	4.82626e-05	0.00183384	1.88344
Lipm	-1.64022	0.331336	-4.38158	4.8366e-05	0.00183384	1.88598
C1qtnf6	-0.895657	2.48139	-4.38139	4.83984e-05	0.00183384	1.77505
Hc	-1.0558	2.38815	-4.38081	4.84954e-05	0.00183412	1.79989
Mccc2	-0.395735	5.13664	-4.3774	4.90735e-05	0.00185255	1.28666
Gnb2	-0.464812	5.99671	-4.37679	4.91769e-05	0.00185302	1.15479
Heatr4	1.41563	-0.0700726	4.37595	4.93197e-05	0.00185498	1.86123
Knl1	-0.521858	5.76021	-4.3748	4.95182e-05	0.00185903	1.17458
Mphosph10	0.482643	3.99058	4.3731	4.98102e-05	0.00186342	1.43801
Cdh3	-1.66723	0.111378	-4.37306	4.98177e-05	0.00186342	1.85793
Drp2	-1.18915	1.35326	-4.3709	5.01915e-05	0.00187397	1.84289
H3c6	-0.65462	3.40056	-4.36815	5.06717e-05	0.00188549	1.55934
Rims2	-0.465541	7.15709	-4.36808	5.06848e-05	0.00188549	1.0044
LOC108167387	1.6346	0.757602	4.36547	5.11445e-05	0.00189913	1.83353
Cyba	0.426831	4.55804	4.36111	5.19227e-05	0.00192453	1.30442
Shcbp1	-0.589456	4.36201	-4.35969	5.21788e-05	0.00193052	1.35156
Gm31983	0.997419	3.0713	4.35816	5.24552e-05	0.00193524	1.6035
LOC118568556	1.71954	0.0393215	4.35794	5.24958e-05	0.00193524	1.81022
LOC118568471	1.59064	-0.41729	4.35522	5.29929e-05	0.00195004	1.79156
Kif19b	1.13169	0.969389	4.3529	5.34197e-05	0.00196221	1.78786
Ckap5	-0.206903	7.13406	-4.34973	5.40081e-05	0.00198026	0.935115
Stra6	-1.00597	2.61395	-4.34743	5.44393e-05	0.00199141	1.62603
Cd247	2.21733	4.6999	4.34707	5.45071e-05	0.00199141	1.2589
Skint5	-1.53526	1.5375	-4.34442	5.50099e-05	0.00200619	1.7346
Klre1	1.07233	1.44395	4.343	5.52794e-05	0.00201243	1.74173
Golim4	-0.267197	5.69629	-4.33837	5.61717e-05	0.00204127	1.06115
Arpc1b	-0.271506	7.17202	-4.33774	5.62933e-05	0.00204206	0.893503
Smpdl3a	0.892967	2.94455	4.33537	5.67572e-05	0.00205359	1.49063
Themis	2.39321	5.94469	4.33509	5.68124e-05	0.00205359	1.0624
Ckap2l	-0.577892	4.77527	-4.33392	5.70414e-05	0.00205823	1.19031
Gsto2	-0.663008	4.09735	-4.33213	5.73945e-05	0.00206732	1.32168
Pcbp1	-0.340403	5.6521	-4.33161	5.7499e-05	0.00206743	1.03802
Hmgn1	-0.408605	5.84245	-4.32881	5.80573e-05	0.00208384	1.00624
Tafa5	-1.54665	-0.105786	-4.32624	5.85736e-05	0.00209763	1.70328
Papln	-0.805222	3.25456	-4.32545	5.87336e-05	0.00209763	1.47367
Paqr5	-0.729034	3.0868	-4.32537	5.87497e-05	0.00209763	1.48544
Kbtbd3	0.521275	3.75246	4.32404	5.90193e-05	0.00210358	1.33769
Zfp850	0.674244	2.92091	4.32303	5.92252e-05	0.00210724	1.47512
Siah2	0.73509	3.49324	4.3199	5.9868e-05	0.00212641	1.35359
Slc14a2	-2.26203	4.16906	-4.31768	6.03291e-05	0.00213907	1.32781
Prkd1	-0.937037	4.66987	-4.31365	6.11728e-05	0.00216522	1.1645
Mtm1	0.294426	6.39577	4.31141	6.16469e-05	0.00217823	0.883086
Fbxo9	0.410195	4.39173	4.30934	6.20869e-05	0.00218999	1.15733
Aldoc	-0.913114	3.41458	-4.30854	6.22601e-05	0.00219231	1.36411
Ildr1	2.09629	0.659886	4.30366	6.3314e-05	0.00222558	1.63993
Cachd1	-0.416664	5.26453	-4.3023	6.36103e-05	0.00222896	1.00726
Tcrg	1.34522	2.09125	4.30222	6.36283e-05	0.00222896	1.57012
Glipr2	0.800501	3.54559	4.30006	6.41034e-05	0.00224175	1.28718
2810001G20Rik	1.38179	1.60074	4.2994	6.42497e-05	0.00224303	1.57085
Tbx21	1.32297	1.36821	4.29793	6.45756e-05	0.00225056	1.59756
2810039B14Rik	1.35441	-1.15154	4.29513	6.51998e-05	0.00226844	1.58412
3110083C13Rik	0.872807	1.86426	4.29278	6.57291e-05	0.00228297	1.5436
Igfl3	-1.69031	-1.62655	-4.29203	6.5899e-05	0.00228498	1.56855
Lars2	-0.31754	5.85192	-4.29111	6.61077e-05	0.00228833	0.887339
Ppargc1b	0.696039	5.482	4.28846	6.6713e-05	0.00230538	0.931334
Zfp58	0.527994	3.48408	4.2878	6.68639e-05	0.00230546	1.24925
H1f3	-0.515443	6.35862	-4.28747	6.69411e-05	0.00230546	0.802023
Fbln1	-1.33664	0.619885	-4.28445	6.76388e-05	0.00232557	1.57889
Zc3hav1	0.291032	7.78292	4.27777	6.92079e-05	0.00237552	0.630089
Mmp3	-1.22994	3.75475	-4.27713	6.93604e-05	0.00237676	1.22359
Erich6	0.701461	1.83586	4.2763	6.95582e-05	0.00237954	1.48534
Lrrc8b	0.240554	5.73007	4.27448	6.99945e-05	0.00239046	0.843763
Hmgcr	-0.504642	5.17023	-4.26923	7.12661e-05	0.00242983	0.91057
Fgr	0.626974	4.19378	4.26836	7.14797e-05	0.00243305	1.06583
Rnpc3	0.391149	5.64724	4.26726	7.17488e-05	0.00243747	0.827834
Prkg1	-0.595366	6.67874	-4.26686	7.18483e-05	0.00243747	0.716076
Batf	1.24857	2.4312	4.26113	7.32744e-05	0.00248173	1.37237
Crybg1	-0.244004	6.73572	-4.26051	7.34292e-05	0.00248286	0.673938
Gimap5	1.6112	3.0253	4.259	7.38114e-05	0.00249165	1.28073
Klhdc1	0.705368	4.11672	4.25817	7.40202e-05	0.00249458	1.02447
Mnd1	-0.428808	3.87865	-4.2555	7.47016e-05	0.0025134	1.1279
Arhgef28	-0.569812	6.3424	-4.24992	7.61408e-05	0.0025576	0.696555
Myrfl	1.67785	0.313084	4.24841	7.65372e-05	0.00256572	1.47134
Cdin1	-0.259323	7.30652	-4.24804	7.66336e-05	0.00256572	0.583943
Htra3	-0.916432	3.04137	-4.24498	7.74402e-05	0.00258848	1.24017
Slc35g1	0.76886	2.97801	4.2424	7.81255e-05	0.00260712	1.21182
Fam83d	-0.878222	2.40048	-4.24156	7.83511e-05	0.00261038	1.3282
Tmem221	1.57089	-1.14969	4.24073	7.85737e-05	0.00261354	1.4196
Zc2hc1b	1.38963	-1.0705	4.24024	7.87069e-05	0.00261371	1.42253
Gm26849	-1.23794	-1.25528	-4.23868	7.91281e-05	0.00262343	1.40392
Arhgap31	-0.350392	6.58047	-4.23675	7.96496e-05	0.00263644	0.620129
Depdc1b	-0.620347	3.89872	-4.23624	7.97889e-05	0.00263678	1.04572
Kif11	-0.54668	5.70124	-4.2343	8.03212e-05	0.00265008	0.717226
Gm30122	1.22273	0.895681	4.2321	8.09266e-05	0.00266575	1.40669
Zw10	0.455397	4.22884	4.23104	8.12215e-05	0.00267116	0.927449
Clca3a2	-2.16422	2.80154	-4.22955	8.16336e-05	0.00267449	1.18774
Gnao1	-1.3766	0.546645	-4.22931	8.17017e-05	0.00267449	1.41219
Spink10	0.492457	3.62995	4.22926	8.17159e-05	0.00267449	1.05851
Psmb7	-0.242052	7.10828	-4.22707	8.23289e-05	0.00269024	0.53172
Sec11a	0.591617	4.34029	4.22548	8.27764e-05	0.00270055	0.908376
Chsy1	-0.27565	7.61414	-4.22423	8.31307e-05	0.00270666	0.477222
Wipi1	-0.672148	4.47004	-4.22389	8.32288e-05	0.00270666	0.902456
Calm3	-0.355028	5.44483	-4.22315	8.34371e-05	0.00270912	0.71353
Bgn	-0.822285	6.75331	-4.21912	8.45932e-05	0.0027423	0.550542
5430416N02Rik	0.382572	4.67332	4.21795	8.49314e-05	0.00274865	0.828575
Alyref	-0.503501	3.86629	-4.21751	8.50585e-05	0.00274865	0.971334
Rapgefl1	-1.17954	2.46468	-4.21627	8.54198e-05	0.00275417	1.23559
Igflr1	1.148	1.12401	4.216	8.54989e-05	0.00275417	1.34686
Pdpn	-0.903368	3.01001	-4.21433	8.59867e-05	0.00276552	1.12606
Ptpmt1	-0.523604	3.32433	-4.21227	8.65922e-05	0.00278062	1.08595
Ctdsp1	-0.530803	2.9312	-4.21145	8.68367e-05	0.00278409	1.12857
Wdr75	0.292235	5.36979	4.20837	8.77514e-05	0.00280589	0.672444
Mitf	0.325941	7.798	4.20824	8.77915e-05	0.00280589	0.407782
Gm36283	1.36329	0.598531	4.20744	8.80314e-05	0.00280916	1.33707
Naip6	0.797876	3.16382	4.20558	8.8591e-05	0.00282261	1.04961
Leprotl1	0.404853	4.76144	4.20413	8.90288e-05	0.00283214	0.748388
Gm12250	0.519349	5.99457	4.20328	8.92866e-05	0.00283593	0.573172
Atxn10	-0.155693	7.16096	-4.20196	8.96901e-05	0.00284432	0.443107
Prelid2	0.55076	5.37915	4.20051	9.01328e-05	0.00285393	0.64401
Tmem163	1.37603	4.30719	4.19879	9.06621e-05	0.00286092	0.837825
Gbp10	0.757524	5.57199	4.1986	9.07208e-05	0.00286092	0.629911
Gm10509	0.699131	2.91991	4.19843	9.07739e-05	0.00286092	1.05139
Sla2	1.41334	1.85145	4.19259	9.25964e-05	0.00291386	1.22226
Gm36764	1.39745	-0.657892	4.19192	9.28086e-05	0.00291605	1.28546
Cd101	1.03838	1.89588	4.19137	9.29836e-05	0.00291706	1.20558
Ccnd2	0.76744	6.44871	4.19087	9.31389e-05	0.00291745	0.482949
Zfp617	0.438021	4.04008	4.18985	9.34643e-05	0.00292316	0.832714
Aurkb	-0.808856	3.23529	-4.18711	9.43384e-05	0.00294598	1.0046
Notum	-1.04504	3.36693	-4.18511	9.49834e-05	0.0029574	0.954775
Tfec	0.568774	4.88548	4.18508	9.49936e-05	0.0029574	0.673613
Naalad2	0.892644	3.01448	4.18453	9.51708e-05	0.00295841	1.00022
Lsm1	0.301505	4.59596	4.17565	9.80867e-05	0.00304441	0.693734
Gimap9	0.94963	3.2491	4.17275	9.90547e-05	0.00306979	0.918436
Hephl1	-2.19007	-0.830107	-4.17132	9.95371e-05	0.00308007	1.23168
Spag7	-0.548355	2.92477	-4.16954	0.000100142	0.00309409	0.990692
Slfn3	0.402351	5.668	4.16871	0.000100425	0.00309657	0.501652
Mn1	-1.1452	1.31106	-4.16836	0.000100542	0.00309657	1.18576
Gadl1	-1.07431	3.44342	-4.16797	0.000100677	0.00309657	0.899946
9330175E14Rik	0.695625	2.02771	4.1658	0.000101419	0.00311472	1.105
Cd5	2.25014	2.85078	4.1651	0.000101661	0.00311746	0.969668
Sgcz	-1.36621	1.47334	-4.16365	0.000102163	0.00312591	1.17832
Megf11	0.345369	5.12271	4.16342	0.000102243	0.00312591	0.566342
Cdca2	-0.486645	5.42042	-4.16175	0.000102822	0.00313892	0.519647
Minar1	1.5473	-0.439433	4.15994	0.000103457	0.00315357	1.1954
Atp8a2	0.575594	3.46174	4.15846	0.000103977	0.0031614	0.86664
Abi3bp	0.466071	6.00868	4.15833	0.000104023	0.0031614	0.420608
Lck	1.76354	4.1947	4.15315	0.000105865	0.00321262	0.701608
Gm45935	0.800692	2.93552	4.15028	0.000106899	0.00323916	0.902008
Retreg2	-0.375219	4.23461	-4.14564	0.000108591	0.00328555	0.684485
Rem2	-1.10953	1.07091	-4.14337	0.000109426	0.00330593	1.13485
Pex7	-0.249348	5.76754	-4.14126	0.000110212	0.00331612	0.406306
Fam83b	-0.854224	3.75924	-4.14102	0.000110302	0.00331612	0.746363
Nek2	-0.686454	3.23468	-4.1408	0.000110384	0.00331612	0.842596
Cd69	1.61781	2.74661	4.14072	0.000110413	0.00331612	0.907966
C3ar1	0.774753	5.70782	4.13998	0.000110689	0.00331952	0.419394
Txndc5	-0.232447	5.97805	-4.13702	0.000111804	0.00334807	0.359415
Nudt19	0.596564	2.74676	4.13426	0.000112851	0.00336983	0.878484
Skint7	-1.70428	-1.4752	-4.13424	0.000112861	0.00336983	1.09971
Igdcc4	-1.3436	0.873297	-4.13208	0.000113685	0.00338948	1.10241
Zmat1	0.450928	4.87713	4.1308	0.000114179	0.00339923	0.492869
Ccnc	0.240618	5.29004	4.12929	0.000114763	0.00341165	0.427188
Mdga1	-1.29991	1.00914	-4.12697	0.000115665	0.00343347	1.08039
Col11a2	0.576553	3.26438	4.12435	0.000116693	0.00345897	0.786551
D7Ertd443e	-1.57923	0.555284	-4.12324	0.000117131	0.00346691	1.08319
Kif16b	-0.182874	7.62065	-4.1209	0.00011806	0.00348934	0.137797
Eif3g	-0.443405	3.79175	-4.1194	0.00011866	0.00350203	0.684086
Postn	-0.777457	7.0634	-4.11888	0.00011887	0.00350316	0.187581
Ggps1	0.343457	5.24483	4.11755	0.000119406	0.00351386	0.392464
Ptms	-0.582659	6.03603	-4.11521	0.000120349	0.00353652	0.291443
Lonrf3	0.925649	1.93286	4.11337	0.000121098	0.00355264	0.932773
Pla2g2f	-1.90302	-1.33979	-4.113	0.000121249	0.00355264	1.04634
Hhip	-0.82301	7.48782	-4.11244	0.00012148	0.00355264	0.131352
Myh13	1.66965	-1.58048	4.11216	0.000121593	0.00355264	1.03117
Gm32275	0.704672	2.49049	4.11015	0.00012242	0.00357169	0.880789
2310057M21Rik	0.331009	4.34448	4.10689	0.000123773	0.00360601	0.514286
Camkk1	-0.932591	1.0234	-4.10561	0.000124309	0.00361647	1.00963
4931406B18Rik	-1.58155	-0.264533	-4.10241	0.000125655	0.00365044	1.02461
Pirb	0.600749	3.07798	4.10099	0.000126257	0.00366271	0.742325
Cul1	0.220048	7.68111	4.10037	0.000126525	0.00366526	0.064439
Sparc	-0.76157	7.42641	-4.09471	0.000128955	0.00373037	0.0785867
5830428M24Rik	0.690937	4.01526	4.0938	0.00012935	0.00373651	0.521784
Stk32c	0.917609	2.02477	4.09041	0.000130837	0.00377413	0.877164
Ethe1	0.474682	2.99309	4.08925	0.000131347	0.0037835	0.710047
Krr1	0.316959	4.53199	4.08699	0.000132348	0.00380696	0.422811
Brk1	0.267387	5.66259	4.08552	0.000133004	0.00382044	0.234684
Hsp90ab1	-0.491591	8.95875	-4.08231	0.000134449	0.00385652	-0.100614
Mill1	-2.73621	-0.586386	-4.08121	0.000134947	0.00386539	0.962771
Ifit1bl1	0.869604	2.66145	4.07892	0.000135986	0.00388968	0.705896
Apobr	-0.922145	3.16256	-4.07636	0.00013716	0.00391778	0.685624
Mmp10	-1.62678	3.87944	-4.07296	0.000138736	0.00395726	0.555833
Gprin3	1.51028	3.94682	4.07201	0.00013918	0.00396291	0.503988
Pim2	0.963479	2.1609	4.07171	0.000139322	0.00396291	0.772634
Cd2	2.29261	2.67859	4.07058	0.00013985	0.00397239	0.704603
Stra6l	1.04008	1.55764	4.06744	0.000141328	0.00400882	0.863735
Tmem176b	0.530061	6.81277	4.06687	0.000141599	0.00401094	0.0522778
Nphs1	0.462154	2.95154	4.0641	0.000142925	0.00404287	0.636893
Stmn1	-0.671082	3.6752	-4.0633	0.000143307	0.00404806	0.518777
Metap1	0.278468	5.61749	4.06121	0.000144313	0.00406806	0.159642
Myom3	-1.51628	-0.0660813	-4.06101	0.000144413	0.00406806	0.901717
Gm21885	0.700317	2.67049	4.05981	0.000144991	0.00407873	0.645259
Ikzf3	2.3337	5.2013	4.05711	0.000146313	0.00410588	0.259172
Banf2os	-0.68468	2.51742	-4.05701	0.000146359	0.00410588	0.698367
Hoxc9	-1.19777	0.313084	-4.05583	0.000146939	0.00411651	0.885161
Zfp981	-1.58364	0.585355	-4.05524	0.000147232	0.00411907	0.87929
Aspm	-0.586626	6.01705	-4.05453	0.000147583	0.00412324	0.0935361
Gm6829	-1.43537	-0.595301	-4.0541	0.000147793	0.00412347	0.876763
Trim21	0.373803	4.63305	4.05339	0.000148148	0.00412694	0.290098
Slit2	-0.973209	4.52405	-4.05304	0.000148322	0.00412694	0.349534
LOC118567621	-0.574827	4.37823	-4.05172	0.000148974	0.00413946	0.358818
Sbsn	-1.03987	2.48651	-4.04958	0.000150046	0.00416357	0.718921
Maip1	0.481152	3.29513	4.04656	0.000151574	0.00420026	0.50142
Pcsk5	-1.00476	4.54092	-4.04592	0.000151898	0.00420353	0.328117
Egr1	-0.623751	3.95777	-4.04251	0.00015364	0.00424561	0.392168
Tbx18	-1.0063	1.30454	-4.04213	0.000153834	0.00424561	0.803445
Rpl37	-0.370831	4.68601	-4.04089	0.000154474	0.00425753	0.238617
Dok6	-0.760605	2.58175	-4.03726	0.000156362	0.00430375	0.618278
Tbp	0.308787	5.2441	4.03509	0.000157501	0.00432926	0.128333
Grap	1.83058	2.97334	4.03408	0.00015803	0.00433411	0.53025
Celsr2	-0.93081	2.49172	-4.0339	0.000158125	0.00433411	0.649097
Gm29948	1.09824	0.107683	4.03355	0.000158314	0.00433411	0.814175
Rbpms2	-1.23909	0.724279	-4.03245	0.000158894	0.00434415	0.80856
Col12a1	-1.10951	8.54946	-4.03204	0.000159111	0.00434428	-0.221314
Fam210b	-0.577913	4.2447	-4.03086	0.000159744	0.00435573	0.312823
Gm20275	1.64767	1.86185	4.0293	0.000160574	0.00437253	0.687674
Epb41l3	-0.544375	3.87039	-4.02694	0.000161847	0.00440133	0.330425
Cracr2a	1.72637	3.7056	4.02583	0.000162446	0.00440742	0.382844
Arhgap11a	-0.442487	4.47633	-4.02554	0.000162604	0.00440742	0.231749
Gm45929	0.57226	2.43471	4.02533	0.000162718	0.00440742	0.600861
Lce1f	-1.70605	-1.5727	-4.02151	0.000164805	0.00445802	0.769891
Epha3	-1.29045	2.13489	-4.01771	0.000166909	0.00450898	0.633651
Cox20	0.547008	3.12481	4.01697	0.000167324	0.0045142	0.441299
Chsy3	-0.949318	3.55536	-4.01569	0.000168038	0.00452749	0.380604
Gm12915	1.29786	-1.4703	4.01496	0.000168447	0.00453253	0.749879
Wwp1	0.313925	8.04938	4.01412	0.000168916	0.00453918	-0.247734
Efcab3	-2.05041	1.44739	-4.01337	0.000169339	0.00454457	0.712785
Gars	0.317748	6.00051	4.01266	0.00016974	0.00454935	-0.0433379
Etfbkmt	0.49063	3.69288	4.01208	0.000170073	0.00454946	0.348398
Samd9l	0.310823	8.0162	4.01187	0.00017019	0.00454946	-0.255474
Ifi206	1.53017	2.17781	4.0105	0.000170971	0.00456035	0.586096
Fam20a	-0.806554	2.81421	-4.01037	0.000171044	0.00456035	0.49618
Gm52125	1.16871	-0.692249	4.00943	0.000171577	0.00456859	0.747475
Sec24a	0.220418	6.83224	4.00716	0.000172881	0.00459734	-0.157529
Sncaip	1.18505	2.90851	4.00672	0.000173133	0.00459804	0.460805
Gpx1	-0.403112	5.39458	-4.00553	0.000173821	0.00461031	0.0142466
2510009E07Rik	0.478812	4.70071	4.00316	0.000175201	0.00463607	0.122025
Gm41228	1.21383	0.484498	4.00301	0.000175289	0.00463607	0.724364
Masp2	0.500571	3.38693	4.00269	0.000175473	0.00463607	0.358886
Pdgfra	-0.498573	5.48257	-4.00023	0.000176915	0.00466813	-0.00659167
Tmem229b	0.402431	5.23673	3.99914	0.00017756	0.0046791	0.0197179
1700009J07Rik	1.46709	-1.58688	3.99388	0.000180698	0.00475565	0.682561
Pabpc1	-0.359738	9.68123	-3.99197	0.000181848	0.00477976	-0.45075
Neil3	-0.442876	5.12256	-3.99117	0.000182329	0.00478273	0.0175395
Dsg1b	-2.31774	-0.488618	-3.99101	0.000182429	0.00478273	0.693299
Trp63	-0.737674	4.80199	-3.99049	0.000182745	0.00478487	0.0731424
Grip2	-1.18324	-0.189218	-3.98946	0.000183369	0.00479506	0.689758
Lsm12	0.237826	6.07182	3.9888	0.000183769	0.00479939	-0.128167
Nr1d2	-0.302671	6.86513	-3.98822	0.000184128	0.00480262	-0.222803
2810021J22Rik	0.416145	4.11462	3.98777	0.0001844	0.00480358	0.193387
Asic1	-1.1543	0.539718	-3.98409	0.000186673	0.0048524	0.664918
A230072E10Rik	0.484643	3.31795	3.98396	0.000186749	0.0048524	0.329897
9330151L19Rik	0.510742	2.90317	3.98057	0.000188863	0.00490109	0.396292
Alpl	0.849959	1.55061	3.97887	0.000189937	0.00491778	0.578186
Tfap2c	-1.65695	-1.14937	-3.97863	0.000190083	0.00491778	0.654918
Plaat5	1.55115	0.126546	3.9784	0.000190229	0.00491778	0.657263
Adgrg3	-0.867267	5.38298	-3.97697	0.000191135	0.00493496	-0.0554012
Sfxn4	0.43952	3.27627	3.97554	0.000192045	0.00495218	0.303158
Pi15	-1.33469	-0.687233	-3.97455	0.000192679	0.00496228	0.645794
Ankrd28	-0.337405	8.82172	-3.97349	0.000193355	0.00497342	-0.436212
Tesc	0.941983	2.16815	3.97287	0.000193755	0.00497744	0.448089
Gnb1l	-0.492901	5.48947	-3.97175	0.000194476	0.00498967	-0.0858358
Carmil2	1.41195	2.63191	3.97026	0.000195438	0.00500465	0.396696
Acbd3	0.171268	6.56183	3.97009	0.00019555	0.00500465	-0.246158
Col5a2	-0.865314	7.57879	-3.96489	0.00019895	0.00508529	-0.355286
LOC118568675	1.20556	1.16895	3.96365	0.00019977	0.00509734	0.565646
Zfp429	0.583368	3.22742	3.96342	0.00019992	0.00509734	0.266192
Ythdc2	0.584185	4.54854	3.9585	0.000203207	0.00517469	0.00846872
Marveld1	-0.503278	3.91505	-3.95506	0.000205533	0.0052169	0.141345
Fhl2	-0.621638	6.97012	-3.95504	0.000205544	0.0052169	-0.324609
Ptma	-0.363017	7.00499	-3.95464	0.000205821	0.0052169	-0.340987
Ehf	-1.04809	3.02975	-3.95433	0.000206029	0.0052169	0.292034
Lmnb1	-0.355484	6.22093	-3.95417	0.000206142	0.0052169	-0.247506
B4galnt3	-0.750092	5.15071	-3.95215	0.000207521	0.0052453	-0.112499
Clmp	-0.702455	3.64727	-3.94885	0.000209801	0.00529485	0.175955
Gm28802	0.916888	1.17788	3.94856	0.00021	0.00529485	0.482173
Dnase2b	-1.70096	2.62779	-3.94802	0.000210374	0.00529773	0.40628
Helz	-0.142653	8.12444	-3.94596	0.000211815	0.00532746	-0.471159
Mpnd	-0.488637	3.62092	-3.94504	0.000212456	0.005337	0.166446
Abcf1	-0.294662	5.41252	-3.94421	0.000213043	0.00534518	-0.178997
Apln	0.67817	3.50533	3.94234	0.000214361	0.00537166	0.177671
Ncapg2	-0.394892	5.73003	-3.94133	0.00021508	0.00538305	-0.235974
Ebp	-0.470305	3.52574	-3.9407	0.000215528	0.00538767	0.175469
Dnm1	-0.855884	4.11276	-3.94004	0.000215996	0.00539278	0.062489
Cracd	0.445228	3.44066	3.9396	0.000216311	0.00539403	0.155618
Prdm1	-0.578494	5.11283	-3.93861	0.00021702	0.00540289	-0.129535
Serpini1	2.20151	2.32126	3.93829	0.000217251	0.00540289	0.332095
Reep4	-0.569611	4.16523	-3.938	0.000217459	0.00540289	0.0342108
Gm5431	0.490723	3.91835	3.93638	0.000218628	0.00542335	0.0902614
Hrob	-0.946467	1.49789	-3.93586	0.000219002	0.00542335	0.476741
Hmgb2	-0.509157	5.2178	-3.93575	0.00021908	0.00542335	-0.183712
Gm46565	0.774991	3.09942	3.93471	0.000219837	0.0054355	0.173771
Gsdma	-1.69214	-1.62422	-3.93408	0.000220289	0.0054401	0.516757
Rdh9	-1.28373	-0.124206	-3.9329	0.000221151	0.00545478	0.521923
Apod	-1.3601	-0.231171	-3.93245	0.000221483	0.0054564	0.52217
Rplp2	-0.376906	4.63115	-3.9286	0.000224311	0.0055194	-0.097002
Zfp946	0.375171	4.26258	3.92822	0.00022459	0.00551962	-0.0235632
Zfp770	0.432231	3.98128	3.92662	0.000225785	0.00554231	-0.00515556
Zfp456	1.47933	1.20648	3.92534	0.000226741	0.00554605	0.433501
Alox15	0.562908	2.48878	3.92519	0.000226849	0.00554605	0.264766
Trub1	-0.409613	4.44263	-3.92503	0.000226972	0.00554605	-0.0656706
Sema4g	-0.815111	1.15715	-3.92496	0.000227023	0.00554605	0.460642
Fam118b	0.31783	6.36532	3.9235	0.000228119	0.00556101	-0.372997
Gm25360	-0.673483	2.38385	-3.92342	0.00022818	0.00556101	0.304652
Pank1	-0.39514	3.89372	-3.92296	0.000228525	0.00556278	0.0530832
Vps45	0.307663	5.23549	3.92125	0.000229812	0.00557839	-0.232904
Lmf2	-0.529238	3.92589	-3.92109	0.000229938	0.00557839	0.0245466
Gda	0.594314	5.63107	3.92102	0.000229986	0.00557839	-0.285718
Gng8	-1.14736	-1.1346	-3.92056	0.000230335	0.00558023	0.477483
Zfp385a	-0.73983	3.38187	-3.91979	0.000230922	0.00558781	0.16371
Adck1	0.531379	4.08636	3.91282	0.000236289	0.00571092	-0.0548849
Mir17hg	0.511754	3.83602	3.91084	0.000237829	0.00573458	-0.000897978
Lipk	-1.52806	-1.2326	-3.91084	0.000237829	0.00573458	0.456494
Cyb561d1	0.735218	2.57249	3.90937	0.000238983	0.00574356	0.203303
Pnp2	1.00344	0.787549	3.90926	0.000239075	0.00574356	0.425325
Deptor	-0.517604	7.94975	-3.90907	0.000239218	0.00574356	-0.567036
Gpr174	2.52727	3.11394	3.90894	0.000239327	0.00574356	0.146167
Arhgap12	0.186872	7.39955	3.90651	0.000241245	0.00578279	-0.527468
Itga2	-0.471119	7.12941	-3.90446	0.000242877	0.00580676	-0.505996
Trmo	0.793065	2.11788	3.90421	0.000243075	0.00580676	0.246058
Lypd5	-1.68061	-1.30961	-3.90418	0.000243097	0.00580676	0.437419
Gp1ba	0.645391	2.15735	3.90343	0.000243704	0.00581144	0.265414
Racgap1	-0.464233	4.74861	-3.90323	0.000243863	0.00581144	-0.210819
Zmat5	0.514955	2.90394	3.90273	0.000244263	0.00581421	0.141182
H2bc3	-1.2583	1.16179	-3.90092	0.000245724	0.00584217	0.380552
Cit	-0.676073	6.18261	-3.89853	0.000247662	0.00587549	-0.423411
Ankrd35	-1.48301	0.111913	-3.89848	0.000247701	0.00587549	0.416926
Wdr82	0.215218	6.47669	3.89761	0.000248409	0.0058812	-0.462391
Fam104a	0.358002	3.96977	3.89748	0.000248518	0.0058812	-0.0880738
Tra2b	0.232551	7.64916	3.89479	0.000250725	0.00592657	-0.592403
Slc12a3	-1.55874	3.15267	-3.89336	0.000251904	0.00594755	0.0547291
Kif4	-0.567591	3.91806	-3.89262	0.000252512	0.0059503	-0.0606458
Lars	0.189703	6.20655	3.89251	0.000252603	0.0059503	-0.451121
Akt1s1	-0.420831	3.5442	-3.89119	0.0002537	0.00596925	0.0140176
Obi1	0.225905	5.60882	3.89021	0.000254523	0.00598172	-0.378007
C130036L24Rik	0.773086	1.8061	3.88764	0.000256674	0.00602536	0.267479
Ccdc18	-0.465702	4.43854	-3.88465	0.000259209	0.00607577	-0.197701
H2-Eb1	0.497607	7.09973	3.8844	0.000259417	0.00607577	-0.557541
Cdc45	0.364582	4.92384	3.88311	0.000260524	0.00609471	-0.304878
Tmem98	-1.33755	-0.265862	-3.88265	0.000260917	0.00609692	0.37766
LOC118567384	0.764631	1.62335	3.88204	0.000261436	0.00610207	0.275489
Nr1d1	-0.860781	3.52624	-3.88105	0.000262288	0.00611496	-0.0445076
Cd68	0.43402	4.43168	3.87674	0.000266022	0.00619495	-0.218165
Wnk2	-1.13797	1.88723	-3.87415	0.00026829	0.0062331	0.256222
Orc2	0.267273	5.45241	3.87383	0.000268564	0.0062331	-0.413138
Gm39503	1.08056	-0.599733	3.87382	0.000268576	0.0062331	0.352042
Zfp300	1.8987	-1.33767	3.87289	0.000269394	0.00624498	0.34463
Sh2d4b	0.457474	4.33399	3.87203	0.000270154	0.00625551	-0.225962
Tstd3	0.940323	1.18757	3.87119	0.000270904	0.00626576	0.273757
Gramd2	-0.911405	2.67518	-3.87059	0.000271429	0.00627082	0.128358
Fgfr1op2	0.222511	6.72987	3.86941	0.000272485	0.0062881	-0.583362
Ccnf	-0.544735	4.69644	-3.86898	0.000272867	0.00628979	-0.301223
Zfp952	0.407963	3.8985	3.86513	0.000276332	0.00636249	-0.172234
F630028O10Rik	1.16882	1.99451	3.86357	0.000277744	0.00638391	0.147355
Thbs4	-1.3541	0.0114226	-3.86341	0.000277888	0.00638391	0.318456
Ap3m1	0.416879	5.39138	3.862	0.000279177	0.00640633	-0.445971
Ppara	-1.30158	0.063502	-3.86164	0.000279505	0.00640666	0.307559
5031425F14Rik	1.15434	0.211967	3.86044	0.000280599	0.00642452	0.309839
Efcab11	-0.508544	6.07532	-3.85744	0.000283363	0.0064774	-0.54109
Commd4	-0.478855	2.53412	-3.85725	0.000283543	0.0064774	0.0823599
Adipor2	-0.259051	6.3307	-3.85582	0.000284875	0.00650055	-0.582358
H2bc18	-0.567873	4.08758	-3.85487	0.000285759	0.00650213	-0.216513
B430306N03Rik	0.615037	2.13831	3.85445	0.00028615	0.00650213	0.127453
Cep55	-0.531698	4.24713	-3.85432	0.000286271	0.00650213	-0.253518
Plekha4	1.18201	0.212282	3.854	0.000286567	0.00650213	0.277331
Mfsd5	-0.628088	2.60636	-3.85399	0.000286581	0.00650213	0.0899332
Gm14062	-1.57172	-0.712743	-3.8537	0.000286854	0.00650213	0.294023
Cd84	0.859375	6.16191	3.85114	0.000289257	0.0065444	-0.573139
Psmb5	-0.854479	1.88586	-3.85104	0.00028936	0.0065444	0.189892
Ctsh	-0.191844	7.0901	-3.84962	0.000290706	0.00656757	-0.678434
BC016579	-1.97111	-1.36307	-3.84514	0.000294989	0.00665698	0.266998
Msmo1	-0.728989	4.01101	-3.84356	0.000296506	0.00668383	-0.223161
Eif2ak4	-0.224944	6.53911	-3.84152	0.000298491	0.00670891	-0.645471
Cdh11	-0.632554	5.53059	-3.84134	0.000298665	0.00670891	-0.524663
Acot2	0.656968	1.85015	3.8412	0.000298806	0.00670891	0.115319
Dusp8	-1.07294	1.58787	-3.84107	0.000298933	0.00670891	0.19559
Stt3b	0.195564	7.96578	3.83667	0.000303246	0.00679823	-0.805091
Lsm4	-0.390522	3.07783	-3.83631	0.000303608	0.0067989	-0.0791026
Ifi203	0.322989	8.92544	3.83584	0.000304072	0.00680182	-0.887678
Slfn2	0.33475	5.67574	3.83436	0.000305542	0.00682487	-0.575397
Klf9	0.610732	6.28664	3.83413	0.000305771	0.00682487	-0.642246
Ccr9	0.984492	2.59187	3.833	0.000306896	0.0068425	-0.0235016
AB010352	0.36479	5.26518	3.83109	0.000308819	0.00687787	-0.51672
H2-M3	0.449819	4.60731	3.82903	0.000310892	0.00691651	-0.400403
Krt14	-1.25787	4.41876	-3.82706	0.000312894	0.00695346	-0.362387
Abca5	-0.756823	1.93582	-3.82586	0.000314121	0.00696872	0.0649774
Irf2	0.217938	9.01265	3.82572	0.000314263	0.00696872	-0.924501
Nrn1	1.71318	-0.665823	3.82428	0.00031574	0.00699388	0.208535
Efemp2	-0.547757	4.05446	-3.82366	0.00031638	0.00699583	-0.300067
Gm36198	1.33415	-1.5632	3.82353	0.000316513	0.00699583	0.199895
Bub1	-0.476344	4.4711	-3.82243	0.000317643	0.00701322	-0.381306
2310011J03Rik	-0.591949	2.33429	-3.82207	0.000318018	0.00701391	0.0451905
Rell1	-0.406781	5.70561	-3.82104	0.00031909	0.00702997	-0.601885
Abcd2	0.950066	1.63306	3.82036	0.000319798	0.00703798	0.0851341
H2bc9	-1.17909	1.08926	-3.81865	0.000321581	0.00706958	0.145932
Atp8b1	-0.477977	4.20717	-3.81743	0.000322859	0.00709006	-0.363078
Hnrnpc	0.188868	7.76028	3.81464	0.000325796	0.00714562	-0.852128
Lemd3	0.206649	6.72327	3.81437	0.000326089	0.00714562	-0.748882
Cd226	1.95677	4.73049	3.81328	0.000327237	0.00716308	-0.447701
Siglecl1	-1.02447	2.21415	-3.81256	0.000328009	0.0071723	0.0361156
Ablim1	0.699018	8.3752	3.81131	0.000329344	0.00718894	-0.91942
Sfr1	-0.507539	5.84533	-3.81119	0.000329474	0.00718894	-0.650161
Csad	-0.379584	5.25092	-3.80942	0.000331375	0.00722271	-0.567246
Usp21	-0.377898	3.89503	-3.80819	0.000332699	0.00724382	-0.327963
Rpl36	-0.502296	4.60252	-3.80703	0.000333951	0.00725723	-0.476339
Gm19589	-0.795705	2.67586	-3.80695	0.000334039	0.00725723	-0.0638797
Ube2c	-0.663493	3.68722	-3.80664	0.00033438	0.00725723	-0.299202
Ncapg	-0.424544	4.92289	-3.80583	0.000335263	0.00726867	-0.539043
Zfp182	1.13551	4.24302	3.80349	0.000337813	0.00731618	-0.443362
Gbp9	0.298473	8.19206	3.80122	0.000340319	0.00736264	-0.927843
Lyrm1	0.528573	2.89432	3.8008	0.000340781	0.00736483	-0.179424
Slc25a46	0.249614	6.26489	3.80044	0.000341171	0.00736547	-0.746127
Gng12	0.234686	7.47661	3.79913	0.00034263	0.00738917	-0.867041
Tubb3	-1.13161	0.385081	-3.7985	0.000343327	0.00739639	0.108583
Meox2	0.868133	3.81586	3.79687	0.000345148	0.00742777	-0.36557
Usp12	0.166634	7.08584	3.79608	0.000346041	0.00743916	-0.842903
Tmem106c	-0.535431	2.64243	-3.79352	0.000348926	0.00749328	-0.100481
H3c7	-0.724995	2.51003	-3.79317	0.00034932	0.00749387	-0.109759
Scand1	-1.30839	-1.49207	-3.79261	0.000349952	0.00749954	0.114266
Lsm10	-0.855925	1.29377	-3.79	0.000352919	0.00755521	0.0575134
Pitpnm3	-1.42964	-0.548761	-3.78866	0.000354461	0.00757907	0.1081
H2-DMb2	0.819019	4.19654	3.78838	0.000354776	0.00757907	-0.45849
Esyt3	-0.717581	5.08883	-3.78735	0.000355968	0.00759659	-0.618153
Slc7a2	1.30171	6.27137	3.7867	0.000356713	0.00760454	-0.79255
Dnase1	0.536796	2.59763	3.78543	0.000358193	0.00762812	-0.175085
Fdps	-0.792751	3.0406	-3.78417	0.000359649	0.00765115	-0.228087
4930406D18Rik	1.42661	-1.72533	3.78315	0.000360845	0.00766861	0.0859838
Gm40805	-1.42643	-1.48052	-3.78164	0.000362607	0.00769805	0.0850832
Zfp53	0.304568	5.77853	3.78116	0.000363178	0.00770217	-0.740607
Spata5l1	0.513142	4.06715	3.77967	0.000364929	0.00772917	-0.471932
Adamtsl3	-0.498805	5.44182	-3.77921	0.000365467	0.00772917	-0.687995
Ccdc71l	0.419221	4.10619	3.77911	0.000365587	0.00772917	-0.471819
1110002L01Rik	0.31598	5.15827	3.77745	0.000367562	0.0077629	-0.664253
Snhg1	0.288943	4.77707	3.77701	0.000368087	0.00776595	-0.607184
Saysd1	0.387281	3.5779	3.7764	0.000368811	0.0077732	-0.376224
Snx27	-0.151504	7.14173	-3.77527	0.000370161	0.0077936	-0.913573
Bcl7c	-0.350333	4.71957	-3.77435	0.000371266	0.00780849	-0.575004
Prrc2c	-0.135341	9.56227	-3.77394	0.00037176	0.00780849	-1.12729
Atp6v0a4	-1.49001	1.88046	-3.77372	0.000372015	0.00780849	-0.0217098
Tmem79	-0.657057	2.48102	-3.7726	0.00037337	0.00782888	-0.149227
Ube2g2	0.273272	4.6201	3.77177	0.000374372	0.00784184	-0.592767
Zfp938	0.399068	4.59505	3.76911	0.000377601	0.00790139	-0.587666
Fabp5	-0.718284	2.75038	-3.7676	0.000379455	0.00793205	-0.224993
Pigr	0.86835	3.34216	3.76347	0.000384552	0.00803038	-0.361469
4930529K09Rik	1.22231	0.826808	3.7631	0.000385005	0.00803162	0.0140012
Gm4951	0.508718	8.0094	3.76212	0.000386225	0.00804885	-1.02865
Rnf128	0.605195	5.45285	3.76027	0.000388544	0.00807408	-0.753018
Slc35g2	0.775558	1.91708	3.75995	0.000388945	0.00807408	-0.126999
Gm41918	-1.44362	-1.11722	-3.75975	0.000389189	0.00807408	0.025679
Lima1	-0.302082	6.3469	-3.75965	0.000389319	0.00807408	-0.876481
Gm40038	-1.43832	-1.45491	-3.75957	0.000389412	0.00807408	0.0243959
Aurka	-0.505146	3.35292	-3.7583	0.000391013	0.00809904	-0.37198
Pdk2	-0.510244	2.1648	-3.75485	0.000395393	0.00816529	-0.167418
Irgq	-0.444395	3.13332	-3.75454	0.000395792	0.00816529	-0.324272
Zbtb44	0.23956	6.31824	3.75454	0.000395792	0.00816529	-0.89305
Cyp2u1	0.901112	1.28897	3.75452	0.00039581	0.00816529	-0.0740103
Gm2a	0.449687	5.97243	3.75359	0.000396999	0.00818154	-0.847741
Bloc1s1	-0.62458	2.67193	-3.75275	0.000398082	0.0081956	-0.232218
Gm31854	0.878466	1.00434	3.75091	0.000400446	0.00823596	-0.0587865
Gm51544	-0.953492	1.09095	-3.75025	0.000401303	0.00824528	-0.0469495
Il1rl2	-0.523271	3.88536	-3.74915	0.000402726	0.00826621	-0.526147
Dennd11	0.480787	4.45369	3.74847	0.000403608	0.00826886	-0.633916
Zfp953	0.715991	3.18164	3.74829	0.000403839	0.00826886	-0.398479
Klk7	-2.1614	-1.04968	-3.74812	0.00040407	0.00826886	-0.00659995
Dars2	0.328157	3.9618	3.74772	0.00040458	0.00827036	-0.538135
Gm35829	1.00345	1.42756	3.74744	0.000404953	0.00827036	-0.110063
Tmprss2	1.41439	2.03158	3.74713	0.00040536	0.00827039	-0.190842
Ddx31	0.222473	5.58692	3.74359	0.000410003	0.0083498	-0.836465
Jaml	0.736184	3.47786	3.74354	0.000410069	0.0083498	-0.427267
Diaph3	-0.409958	7.51313	-3.74284	0.000410995	0.00835738	-1.0473
n-TYgta10	1.3346	-1.12766	3.74264	0.00041126	0.00835738	-0.023063
Itgam	0.459847	5.08242	3.74109	0.000413312	0.00839072	-0.743834
Slain1	0.442769	4.98769	3.73821	0.000417162	0.00846049	-0.754703
Gm15728	1.23259	-1.04435	3.73446	0.000422232	0.00855481	-0.045261
Dhrs7b	0.317607	4.50513	3.73398	0.000422885	0.00855954	-0.682747
Opcml	1.06287	2.06196	3.73364	0.000423347	0.00856041	-0.238067
Slc6a2	0.889068	3.6801	3.73284	0.000424437	0.00857395	-0.532244
Gm29826	-1.06906	-0.469531	-3.73248	0.000424928	0.00857541	-0.0520285
Cxcl12	1.98604	2.3927	3.73075	0.0004273	0.00861476	-0.300327
Rfc1	-0.153442	7.12121	-3.72962	0.000428844	0.00863385	-1.05019
Prom1	-0.644029	4.3637	-3.72944	0.000429093	0.00863385	-0.663211
Zfp330	0.292758	4.60095	3.72691	0.000432605	0.00869596	-0.722321
Ifitm2	-0.571465	5.39624	-3.72633	0.00043341	0.00870356	-0.853157
Zfp961	0.353804	5.12896	3.72369	0.000437098	0.00876229	-0.826949
Inka2	0.954964	1.34035	3.72362	0.000437192	0.00876229	-0.18475
H4f16	-0.745455	2.68527	-3.72247	0.000438813	0.00878615	-0.345459
Srpx2	-0.949638	2.34185	-3.72136	0.000440387	0.00880903	-0.316895
Sall2	-0.885093	0.743328	-3.72025	0.000441947	0.00882098	-0.114762
Arl6ip5	-0.191982	6.65122	-3.72021	0.000442009	0.00882098	-1.03759
Il1r2	-0.792351	2.32334	-3.72002	0.00044228	0.00882098	-0.282625
Aasdhppt	0.308253	4.57251	3.7189	0.000443874	0.00883565	-0.74101
Tmco1	0.286282	4.39664	3.71889	0.000443881	0.00883565	-0.714428
Med26	0.21589	6.14895	3.71808	0.000445042	0.00884185	-0.979039
Nmnat2	-0.674755	5.05509	-3.71807	0.000445058	0.00884185	-0.810061
Lmod1	-1.01279	1.02303	-3.71614	0.000447825	0.00888816	-0.152967
Gm41892	1.4486	-1.75891	3.71511	0.000449297	0.00890873	-0.102334
Gm28876	-1.61475	-0.950181	-3.71398	0.000450939	0.00893261	-0.102496
Adamts15	-1.60025	-0.236548	-3.71281	0.000452624	0.0089573	-0.108717
Spock2	1.26035	0.219582	3.7108	0.000455556	0.00900659	-0.123565
Cbfa2t3	1.01928	4.25474	3.7102	0.000456424	0.00901504	-0.692302
Serpinb3b	-1.83082	-1.54605	-3.70805	0.000459583	0.00906867	-0.119836
Jph2	-1.04104	2.3592	-3.70631	0.000462159	0.00911069	-0.306163
Ube2d-ps	0.359487	3.52589	3.70515	0.000463875	0.00913012	-0.580117
Sult5a1	-1.75636	-0.643448	-3.70504	0.000464039	0.00913012	-0.128373
Slc17a6	1.12118	-0.398726	3.70473	0.000464499	0.00913038	-0.132761
Prr9	-1.08241	-1.18129	-3.70407	0.000465486	0.00914099	-0.132206
R3hdm4	-0.344057	4.6027	-3.69814	0.000474397	0.00930703	-0.802665
Ppp1r9b	-0.307075	5.77313	-3.69703	0.000476087	0.00933121	-0.996199
Sec16b	-1.00659	1.23095	-3.69653	0.000476861	0.00933741	-0.22098
Gm29481	-1.29589	-0.768555	-3.69461	0.000479784	0.00938566	-0.156562
4933402D24Rik	1.17382	-0.0723958	3.69422	0.000480397	0.00938865	-0.166337
Ccl4	1.15698	0.855348	3.6938	0.000481029	0.00939202	-0.194254
Lgals2	-0.724895	2.00661	-3.69271	0.000482722	0.00941607	-0.317345
H4c2	-0.862046	1.40396	-3.69193	0.000483926	0.00943056	-0.267062
Anp32b	-0.226233	6.67241	-3.69051	0.00048612	0.00946429	-1.12443
Slc25a17	-0.274956	5.44391	-3.69016	0.00048666	0.00946577	-0.961323
G730013B05Rik	-1.18178	0.638093	-3.68961	0.000487517	0.00947342	-0.192734
Rcor2	-0.995288	1.90659	-3.68923	0.000488117	0.00947606	-0.312521
Nphp3	-0.462817	3.16757	-3.68854	0.000489198	0.00947927	-0.536121
Hacd4	0.427792	3.75461	3.68853	0.000489211	0.00947927	-0.689981
Bud31	0.287014	4.45789	3.68764	0.000490604	0.00949726	-0.821504
H2ac13	-1.44973	-0.498336	-3.68698	0.00049164	0.00950829	-0.179816
Gm42093	-1.20297	-1.16523	-3.68632	0.000492675	0.00951931	-0.180073
Rnft1	0.331767	5.14148	3.68553	0.000493923	0.00953439	-0.956572
Grhl3	-1.66429	0.126266	-3.68344	0.00049723	0.00958185	-0.213316
Nadk2	-0.362417	5.30647	-3.68328	0.000497477	0.00958185	-0.963492
Cyp2b10	-1.66173	-1.58147	-3.68309	0.000497789	0.00958185	-0.189307
Trmt1l	0.175709	6.70628	3.68143	0.000500432	0.00961119	-1.1557
Pygo2	-0.429295	3.72249	-3.6813	0.000500642	0.00961119	-0.668638
Ttc16	1.61494	-0.611607	3.68124	0.000500725	0.00961119	-0.194041
Edil3	-0.937341	2.07799	-3.68058	0.000501795	0.00962268	-0.389051
LOC118568759	0.633694	1.73981	3.68006	0.000502617	0.00962941	-0.33622
Cdk1	-0.474682	5.19812	-3.67913	0.00050411	0.00964388	-0.954423
Ccl8	0.764289	4.45463	3.679	0.000504317	0.00964388	-0.822097
Hnrnpul1	-0.150123	7.35882	-3.67715	0.000507316	0.00969216	-1.23612
D4Ertd617e	0.85501	1.10339	3.67646	0.000508424	0.00970425	-0.291015
Lpcat4	-0.521745	4.42942	-3.67491	0.00051094	0.00973607	-0.857059
A230045G11Rik	0.451425	3.29438	3.67485	0.000511045	0.00973607	-0.648274
H2ac4	-0.919563	0.895235	-3.67427	0.000511988	0.00974495	-0.259239
Chtop	0.271206	6.14972	3.67302	0.000514032	0.00977475	-1.12819
Thbs2	-1.18454	6.7633	-3.67251	0.000514876	0.00978169	-1.16103
Emx2	-1.2479	-0.542784	-3.67187	0.000515923	0.00979247	-0.220442
Gpd1l	0.39787	4.60442	3.67145	0.000516619	0.00979657	-0.904886
Spdl1	-0.504724	3.13341	-3.67042	0.000518307	0.00981946	-0.582326
Supt3	-0.214027	7.87781	-3.66837	0.000521719	0.00987495	-1.30921
Magi3	0.378408	7.39964	3.66766	0.0005229	0.00988814	-1.26675
H2-DMb1	0.469322	4.38683	3.66569	0.000526185	0.00994106	-0.85537
Apol7b	0.979205	1.20307	3.66498	0.000527375	0.00995432	-0.321782
Gm46662	-0.527507	3.11874	-3.66412	0.000528825	0.00997248	-0.573326
Nlrc5	0.310114	9.29161	3.66273	0.000531168	0.0100074	-1.44307
Pnpla1	-1.90322	-1.44462	-3.66244	0.000531661	0.0100075	-0.246006
Ado	-0.422726	4.40295	-3.66111	0.000533915	0.0100407	-0.874765
Il22ra1	-1.21222	1.00102	-3.66042	0.00053508	0.0100533	-0.307253
Spns3	0.694365	3.28691	3.65995	0.000535888	0.0100592	-0.655812
Gm1604a	0.351268	3.09975	3.65901	0.000537497	0.0100711	-0.635805
LOC118567688	1.1714	0.126413	3.659	0.000537508	0.0100711	-0.277894
Csgalnact1	-0.474992	7.64362	-3.65781	0.000539553	0.0100957	-1.31753
Fam167a	-0.438228	6.16434	-3.65762	0.000539872	0.0100957	-1.16406
Gm1720	1.53026	0.587187	3.65737	0.000540304	0.0100957	-0.293864
Cd28	2.12684	2.99774	3.65658	0.000541667	0.0101119	-0.615574
AI467606	0.411074	3.64693	3.65589	0.000542853	0.0101248	-0.77162
Gcc1	0.347377	3.19908	3.65354	0.000546925	0.010187	-0.667503
Gm52692	1.08925	0.587604	3.6532	0.00054752	0.010187	-0.313017
Fscn1	-0.425415	5.92671	-3.65304	0.000547796	0.010187	-1.13458
Nr4a1	-0.463907	3.41766	-3.65282	0.000548184	0.010187	-0.703592
Zfp759	0.582919	3.12426	3.651	0.000551359	0.0102367	-0.682908
Sirt3	0.359068	3.64215	3.64887	0.000555112	0.0102971	-0.765285
Trp53inp2	-0.343258	3.87683	-3.64834	0.000556035	0.0102993	-0.809928
Rundc3b	0.673144	3.43693	3.64796	0.00055671	0.0102993	-0.72942
Lekr1	-0.655595	6.04054	-3.64794	0.000556749	0.0102993	-1.16766
Nudcd3	0.156847	7.16631	3.64735	0.000557804	0.0103095	-1.30902
Gm8251	1.58917	0.711656	3.64653	0.000559251	0.0103269	-0.359759
Krt80	-0.896292	2.7509	-3.64612	0.000559973	0.0103309	-0.586453
Zfp518b	-0.619266	2.2779	-3.64526	0.000561511	0.01035	-0.484284
Rbm5	0.168357	7.95043	3.64428	0.000563262	0.0103729	-1.39272
Ncam1	-0.765157	4.50477	-3.64309	0.000565398	0.0103941	-0.915156
Pik3r5	1.06618	5.68522	3.64307	0.000565432	0.0103941	-1.143
Cox11	0.490027	3.2121	3.64118	0.000568831	0.0104435	-0.704449
Eif3h	-0.202156	8.01382	-3.64101	0.000569145	0.0104435	-1.40231
4930553C11Rik	-1.66653	-1.20983	-3.64005	0.00057088	0.0104649	-0.307913
LOC118567770	1.23919	2.76551	3.63941	0.000572032	0.0104649	-0.632527
A430078I02Rik	0.952354	1.37206	3.63931	0.000572225	0.0104649	-0.409401
Atp8b4	1.23214	5.79865	3.63923	0.000572358	0.0104649	-1.17365
Zap70	1.4628	2.64932	3.63866	0.000573402	0.0104746	-0.599643
Nfatc4	-0.861718	2.56369	-3.637	0.000576433	0.0105206	-0.552959
Tnfrsf26	0.404495	4.39286	3.63669	0.000576995	0.0105209	-0.969086
4930599N23Rik	0.433587	4.0555	3.63642	0.000577484	0.0105209	-0.891328
Zfp185	-0.729392	2.53776	-3.63393	0.000582074	0.0105951	-0.551854
2900079G21Rik	-1.14669	-0.246576	-3.63206	0.000585528	0.0106485	-0.333454
Itga11	-0.719263	2.9677	-3.63133	0.000586877	0.0106539	-0.657366
Gm29721	1.17807	0.467668	3.63107	0.000587371	0.0106539	-0.361235
Gm10522	-1.50852	-0.597242	-3.63106	0.000587389	0.0106539	-0.334984
Itk	1.81038	5.26298	3.62987	0.000589607	0.0106846	-1.10728
Rnf146	0.290707	5.8096	3.62956	0.000590179	0.0106855	-1.2105
Tdrkh	1.14174	0.643863	3.62875	0.000591698	0.0107035	-0.3867
Icos	1.11429	3.17693	3.62805	0.000593021	0.0107179	-0.75011
Top1	-0.151949	7.84988	-3.62756	0.000593927	0.0107217	-1.43043
Klhl33	0.78361	1.8668	3.627	0.000594983	0.0107217	-0.501416
Krcc1	0.263391	6.13661	3.62674	0.000595474	0.0107217	-1.26929
Gm35597	1.34039	-1.266	3.62671	0.00059553	0.0107217	-0.344407
Nusap1	-0.415939	4.88462	-3.62654	0.000595853	0.0107217	-1.06624
Spc24	-0.748162	1.90212	-3.62528	0.000598243	0.0107477	-0.511245
Adgrf5	0.339583	6.54135	3.62484	0.000599079	0.0107477	-1.30843
Iqub	1.12948	-0.167719	3.62477	0.000599199	0.0107477	-0.360494
Mcm10	-0.542793	3.43681	-3.62466	0.000599406	0.0107477	-0.785917
Arhgef11	0.148434	7.13222	3.62354	0.000601548	0.0107767	-1.37446
Hhipl1	-0.831632	2.71014	-3.62296	0.000602654	0.010787	-0.639468
Garnl3	-0.409143	5.52839	-3.6223	0.000603908	0.0108	-1.17676
Vil1	0.950425	0.306128	3.62161	0.000605221	0.010814	-0.396081
Tmem128	0.301206	3.94074	3.6208	0.000606777	0.0108256	-0.917941
Proser3	-0.518124	3.64258	-3.62072	0.000606931	0.0108256	-0.806416
4930558K02Rik	1.31213	-0.399691	3.62033	0.00060769	0.0108297	-0.368629
Cnbp	0.221981	7.18229	3.61951	0.000609269	0.0108427	-1.39663
Iigp1	0.456563	8.7079	3.6194	0.000609478	0.0108427	-1.52618
Nudcd2	-0.414867	3.60111	-3.61819	0.000611823	0.0108606	-0.839652
Usp4	0.182101	6.68202	3.61816	0.000611872	0.0108606	-1.34901
Ifi44	0.57579	7.36912	3.61789	0.000612392	0.0108606	-1.41054
Gm41818	0.870731	2.73671	3.61778	0.000612612	0.0108606	-0.691958
Bag6	-0.385114	6.03786	-3.61739	0.000613368	0.0108616	-1.27066
H3c8	-0.972467	1.1098	-3.6172	0.000613733	0.0108616	-0.445266
Shroom4	-0.471133	6.62533	-3.61658	0.000614936	0.0108734	-1.33589
Sec14l4	-1.61333	-1.34812	-3.6163	0.000615482	0.0108737	-0.372975
Aacs	-0.500185	4.19061	-3.61591	0.000616242	0.0108777	-0.952331
1700067K01Rik	1.11418	0.690128	3.6145	0.000618999	0.0109169	-0.409777
Usp50	0.747232	2.37597	3.61298	0.000621982	0.0109517	-0.639034
Pde6d	0.293	5.41982	3.61272	0.000622499	0.0109517	-1.20227
Polr2e	-0.494965	3.22755	-3.61268	0.000622577	0.0109517	-0.783048
Sult1a1	0.705451	2.64952	3.61096	0.000625968	0.0109929	-0.695772
LOC677525	1.36969	-1.18807	3.61094	0.000625999	0.0109929	-0.387735
Top2a	-0.4781	7.37704	-3.61038	0.000627109	0.010997	-1.43763
Ikzf4	1.24739	1.37846	3.61028	0.00062731	0.010997	-0.500671
Slc25a31	1.03569	-1.22926	3.60944	0.000628973	0.0110144	-0.391764
Zfp51	0.412743	4.01062	3.60924	0.000629379	0.0110144	-0.989172
Cxcl13	3.23837	1.23391	3.60841	0.000631018	0.0110336	-0.493658
Eml1	-0.436124	4.90326	-3.60784	0.000632153	0.0110356	-1.11616
Fermt1	-0.471512	5.71065	-3.60782	0.000632212	0.0110356	-1.24706
Smpd2	-0.5108	2.34219	-3.60723	0.000633385	0.0110466	-0.621133
Hspb1	-1.28391	0.0398636	-3.60681	0.000634231	0.011052	-0.422077
Fkbp10	-1.24355	0.213775	-3.60275	0.000642406	0.0111849	-0.432632
Adgre5	1.06657	4.91064	3.60177	0.00064439	0.0112099	-1.11673
Ints7	-0.21792	6.22424	-3.59942	0.000649193	0.0112838	-1.34987
AI987944	0.458703	3.9982	3.59687	0.000654432	0.0113652	-1.00132
Gm44764	0.485627	3.86565	3.59625	0.000655723	0.0113779	-0.97249
Rnasek	-0.551101	3.06348	-3.59481	0.000658692	0.0114197	-0.779901
Btbd8	-0.28115	4.38558	-3.59444	0.00065947	0.0114235	-1.07047
Sfn	-0.721623	3.20098	-3.59292	0.000662634	0.0114686	-0.853233
Ccn5	-1.74756	2.84975	-3.59131	0.000665997	0.0115171	-0.786066
Lsg1	0.263493	4.45716	3.58945	0.00066992	0.0115751	-1.11491
Cebpg	0.295667	5.09709	3.5875	0.000674046	0.0116366	-1.23162
Gm2115	-0.967025	0.878722	-3.58674	0.000675656	0.0116545	-0.51195
Gm30823	1.15154	-0.658013	3.58615	0.000676917	0.0116664	-0.458269
Col16a1	-0.604116	5.25472	-3.58452	0.000680389	0.0117163	-1.25154
Slc16a14	-1.59738	-0.283268	-3.58423	0.000681019	0.0117173	-0.471467
Mfsd7a	1.02179	0.395536	3.58353	0.000682522	0.0117333	-0.50239
Gm25915	1.31681	-0.912415	3.58301	0.000683643	0.011739	-0.464127
4921522P10Rik	0.633362	2.03701	3.58284	0.000684002	0.011739	-0.676699
Tcra	1.62463	6.01138	3.58181	0.000686231	0.0117673	-1.37693
1700016D06Rik	1.44347	0.114226	3.5812	0.000687544	0.01178	-0.49349
Tmem40	-0.829188	3.06595	-3.58016	0.000689789	0.0118015	-0.815113
Nipal4	-1.72262	-0.629421	-3.58009	0.000689954	0.0118015	-0.476327
Mob3a	0.535184	5.2224	3.57939	0.000691474	0.0118175	-1.27917
Mon1b	-0.540737	2.92417	-3.57862	0.000693139	0.0118361	-0.811095
Dus1l	0.366427	3.55989	3.57786	0.000694797	0.0118545	-0.972844
Gm38664	0.449935	3.37785	3.574	0.000703285	0.0119893	-0.944417
Gm41569	1.552	-0.373416	3.57174	0.000708306	0.0120648	-0.507672
4933417E11Rik	1.34137	1.96604	3.57025	0.000711626	0.0121013	-0.64691
Pld1	-0.311216	6.71379	-3.57025	0.00071163	0.0121013	-1.48705
Mmgt2	0.406061	3.89665	3.56859	0.000715335	0.0121542	-1.07373
Aldh1l1	-0.914936	1.35673	-3.56789	0.000716923	0.012171	-0.588694
Ankmy2	-0.254941	5.58769	-3.56603	0.000721107	0.0122319	-1.36001
Slc25a39	-0.435051	4.01833	-3.56388	0.000726007	0.0122906	-1.07585
Rab37	1.18339	1.52606	3.5631	0.000727788	0.0122906	-0.657468
Tmem263	0.288715	3.99933	3.56303	0.000727926	0.0122906	-1.09015
Slc25a1	-0.42851	3.49338	-3.56301	0.000727988	0.0122906	-0.968296
Serpina3f	0.74252	2.36207	3.56297	0.000728078	0.0122906	-0.778829
Lmo4	0.263337	4.83138	3.56292	0.000728177	0.0122906	-1.24521
Mettl24	-1.11977	0.63998	-3.5598	0.000735361	0.0124015	-0.567369
Pde6b	0.631717	2.72649	3.55746	0.000740761	0.0124823	-0.871711
Eif3f	-0.270498	5.5054	-3.55658	0.000742808	0.0125037	-1.37338
Plk1	-0.839568	3.0101	-3.55639	0.000743256	0.0125037	-0.889209
Acp4	1.07195	0.433594	3.5559	0.000744395	0.0125044	-0.575113
Ppm1k	0.563809	4.42204	3.55585	0.00074452	0.0125044	-1.19128
Hoxc8	-1.18348	0.193047	-3.55271	0.000751872	0.0126175	-0.570722
Edf1	-0.428732	3.55419	-3.55197	0.000753623	0.0126283	-1.04442
Cd274	0.320764	6.74716	3.55191	0.00075375	0.0126283	-1.54206
Stox2	-0.94225	3.67368	-3.54978	0.000758805	0.0126963	-1.05788
Lypd8l	1.57799	0.257909	3.54968	0.000759054	0.0126963	-0.576939
Ppp1r42	1.11601	-0.150679	3.54931	0.000759935	0.0126988	-0.574802
Parp2	0.282977	4.70296	3.54909	0.000760447	0.0126988	-1.28645
Cdc23	0.261954	4.65678	3.54778	0.000763581	0.0127407	-1.26859
Mgll	-0.6087	3.23222	-3.54641	0.000766865	0.0127851	-0.985288
Kcnh5	1.1249	0.453276	3.54603	0.000767775	0.0127898	-0.615718
Cd38	0.728327	6.02932	3.54552	0.000768986	0.0127937	-1.47977
Pik3r2	-0.395361	4.63352	-3.54541	0.000769261	0.0127937	-1.25586
Tubb5	-0.356561	8.10753	-3.54376	0.000773231	0.0128334	-1.7012
Appl2	0.233034	6.42614	3.5437	0.000773391	0.0128334	-1.54461
Vsig4	1.16476	-0.683978	3.54364	0.000773538	0.0128334	-0.575725
Mast2	-0.195788	7.53196	-3.5417	0.000778236	0.0129009	-1.65626
Spo11	1.13584	0.301145	3.54047	0.000781234	0.0129293	-0.598627
Mtap	-0.50597	8.87001	-3.54045	0.000781275	0.0129293	-1.77252
Tlr4	0.436181	6.06565	3.54	0.000782379	0.0129293	-1.50668
Slc28a2	1.76984	1.62369	3.53996	0.000782482	0.0129293	-0.730796
Asb13	0.484041	3.99894	3.53947	0.000783679	0.0129386	-1.18756
Gm35180	0.496704	2.14524	3.53688	0.000790062	0.0130335	-0.846139
Ism1	-0.995436	1.06542	-3.53553	0.000793398	0.01307	-0.656527
Tmem39b	0.396862	3.44087	3.53547	0.000793555	0.01307	-1.08406
Cdiptos	1.08973	-0.29413	3.53514	0.000794361	0.0130727	-0.605019
Ndst3	-0.616515	3.54465	-3.534	0.000797198	0.0131088	-1.05621
Kif15	-0.464749	5.84137	-3.53238	0.000801233	0.0131646	-1.50077
Gm35239	-1.20137	0.119207	-3.53047	0.000806037	0.0132329	-0.629242
D17H6S56E-5	-0.386882	6.47124	-3.52984	0.000807624	0.0132463	-1.59452
Nynrin	-0.884819	2.04067	-3.52963	0.000808149	0.0132463	-0.79719
Map3k8	0.412519	4.98092	3.52887	0.000810078	0.013263	-1.39604
Arg1	1.12199	6.87305	3.52862	0.0008107	0.013263	-1.63813
Epha5	-0.734059	1.4658	-3.52845	0.000811121	0.013263	-0.724381
Adgrf2	-0.885797	1.18438	-3.52704	0.000814713	0.0133111	-0.704363
Abhd5	-0.341747	5.67679	-3.52677	0.000815392	0.0133115	-1.49378
Wfdc17	0.972193	0.793061	3.52548	0.000818686	0.0133363	-0.678561
n-TCgca57	1.57337	-1.43149	3.52544	0.000818781	0.0133363	-0.619609
Kat2b	0.275464	7.52908	3.52541	0.000818869	0.0133363	-1.70989
Foxm1	-0.58563	4.18311	-3.5234	0.000824014	0.0133992	-1.22766
Cdk9	-0.304041	4.67668	-3.52339	0.000824041	0.0133992	-1.33684
Kalrn	-0.570052	5.99327	-3.52234	0.000826738	0.0134324	-1.55822
Hipk2	-0.225695	7.24576	-3.52121	0.000829649	0.0134689	-1.68641
Lamc3	1.15133	0.112502	3.52025	0.000832135	0.0134986	-0.666682
Pepd	-1.03531	7.8559	-3.51914	0.00083502	0.0135346	-1.74357
LOC118567379	0.646251	2.53326	3.51556	0.000844396	0.0136685	-0.945139
Mtmr9	0.269198	4.6974	3.5153	0.000845096	0.0136685	-1.37875
Gm5486	0.57182	3.77694	3.51478	0.000846456	0.0136685	-1.2075
Actg2	-1.19267	1.37425	-3.51472	0.000846601	0.0136685	-0.764707
Gdpd2	-1.40286	-0.105608	-3.51466	0.000846761	0.0136685	-0.659202
Gm16364	0.580217	2.89664	3.51446	0.000847295	0.0136685	-0.983291
Pfdn2	-0.360729	4.32201	-3.51334	0.000850244	0.013705	-1.28634
Gypc	0.866803	3.01767	3.51291	0.000851393	0.013705	-1.06739
Larp4b	-0.118505	8.16815	-3.51263	0.000852146	0.013705	-1.80258
Myl9	-1.23306	1.16219	-3.51257	0.000852297	0.013705	-0.738112
Gm30771	1.98257	-0.00907884	3.51234	0.000852914	0.013705	-0.679792
LOC118567662	0.728572	1.82464	3.51083	0.000856916	0.0137498	-0.82804
Mical2	-0.506521	6.48956	-3.51051	0.000857782	0.0137498	-1.63123
Eps8l1	-1.01787	2.00015	-3.51043	0.000858006	0.0137498	-0.853872
LOC118567660	0.412745	3.40102	3.51028	0.000858393	0.0137498	-1.12271
Unc13d	0.39122	4.37609	3.50894	0.000861994	0.0137966	-1.34193
Inpp4a	0.21378	6.63722	3.50856	0.000862998	0.0138019	-1.66971
Gale	-0.526892	2.12178	-3.50828	0.000863751	0.0138026	-0.88913
Clec4b2	1.58551	-1.52355	3.50799	0.000864545	0.0138026	-0.66667
Ginm1	0.406967	4.26917	3.50779	0.000865071	0.0138026	-1.32505
Npepl1	-0.330709	5.30391	-3.50684	0.000867631	0.0138246	-1.48532
Lce1b	-1.54567	-1.60446	-3.50655	0.000868414	0.0138246	-0.67022
Nup210	0.888136	6.13406	3.50653	0.000868481	0.0138246	-1.61251
Ms4a4b	1.85802	4.81084	3.50473	0.000873344	0.0138912	-1.41437
Ckmt1	-1.58475	-1.50495	-3.50445	0.000874097	0.0138924	-0.676639
Mxra8	-0.858854	1.99821	-3.50205	0.000880645	0.0139855	-0.870755
Golga2	-0.221192	4.99643	-3.50091	0.00088377	0.0140243	-1.47361
Arpc5	0.228894	6.61087	3.49941	0.000887901	0.0140789	-1.69596
Cables1	-0.476805	3.39877	-3.49889	0.000889337	0.0140907	-1.15295
1700037F03Rik	0.587718	2.92653	3.49746	0.000893303	0.0141426	-1.06921
Tacr1	-0.95464	2.69831	-3.49699	0.000894605	0.0141522	-0.996356
Adamts14	-0.455824	4.76827	-3.49649	0.000895996	0.0141548	-1.4309
Gm33272	0.219285	6.75627	3.49593	0.000897557	0.0141548	-1.71895
Ulk3	-0.531349	4.1929	-3.49581	0.000897884	0.0141548	-1.33014
Nufip2	0.180577	7.7998	3.49564	0.000898373	0.0141548	-1.82064
Ccr7	2.15297	2.49257	3.49547	0.000898843	0.0141548	-0.981106
Ccdc136	-0.485778	4.01222	-3.4952	0.000899597	0.0141548	-1.27795
Itga9	0.468111	6.70662	3.49519	0.000899617	0.0141548	-1.70874
Zdhhc15	1.49458	3.2017	3.49414	0.000902551	0.0141896	-1.15184
Rap1gap	-0.802029	5.13538	-3.49391	0.000903219	0.0141896	-1.48245
Twnk	-0.448653	3.90359	-3.4936	0.000904083	0.0141922	-1.24679
Gm38828	1.42572	0.0626791	3.49202	0.00090851	0.0142508	-0.723483
Gskip	0.319772	4.24422	3.49092	0.000911645	0.014289	-1.37012
Plekhf2	0.348399	4.7751	3.49014	0.000913848	0.0143057	-1.46012
Supv3l1	-0.26746	4.15169	-3.49004	0.00091411	0.0143057	-1.32751
Atp1b2	-1.36056	-0.648966	-3.48912	0.000916727	0.0143356	-0.719606
Naa40	-0.234396	4.74267	-3.48877	0.000917742	0.0143405	-1.45463
Gm39465	1.50616	-1.23032	3.48838	0.000918853	0.0143469	-0.720263
Sbk3	-0.754236	2.41949	-3.48444	0.000930141	0.014512	-0.972367
Fbf1	-0.461347	5.89949	-3.48365	0.00093241	0.0145363	-1.64027
Ttll7	-0.476024	5.32857	-3.48223	0.00093653	0.0145803	-1.5667
Ucn2	-1.08882	0.689436	-3.48219	0.000936658	0.0145803	-0.784969
Ctxn1	-0.7534	3.80721	-3.48075	0.000940823	0.014634	-1.23701
Snx19	0.218717	5.66458	3.48018	0.00094251	0.0146397	-1.62779
Kpna2	-0.438612	4.5903	-3.48012	0.000942688	0.0146397	-1.44415
Gm1043	2.54521	0.033765	3.47989	0.000943338	0.0146397	-0.767094
Dync1li1	0.194924	6.24742	3.47917	0.000945454	0.0146614	-1.71375
Rpl7a	-0.323765	5.87258	-3.47765	0.000949926	0.0147195	-1.66588
Lmntd1	-0.937098	1.06717	-3.47684	0.00095229	0.014745	-0.842567
Gm33280	0.87158	1.13556	3.47627	0.000953979	0.0147498	-0.838845
Psrc1	-1.02289	0.123399	-3.47625	0.000954047	0.0147498	-0.779616
Gm13481	-0.890605	4.1102	-3.47528	0.00095691	0.0147829	-1.34901
Troap	-0.670715	2.40621	-3.47483	0.000958231	0.0147921	-1.0382
Mmp12	1.4098	6.4455	3.47347	0.0009623	0.0148437	-1.74779
Neurl1a	-0.652099	2.36633	-3.47241	0.000965462	0.0148812	-1.01773
Plppr4	1.55889	0.293468	3.47135	0.000968617	0.0149182	-0.802473
Gm36267	-1.40321	-0.838949	-3.47112	0.00096932	0.0149182	-0.768598
Cenpb	-0.405577	4.75524	-3.46981	0.000973251	0.0149462	-1.50697
Nat2	0.62836	2.1243	3.46978	0.000973334	0.0149462	-1.03006
Snhg20	0.344699	4.56247	3.46978	0.000973336	0.0149462	-1.48248
Tent5a	0.505645	4.16179	3.46876	0.000976423	0.0149593	-1.41843
Sgo2a	-0.579765	4.97218	-3.46859	0.000976936	0.0149593	-1.54172
Ppp1r16b	1.36672	5.49162	3.46853	0.000977093	0.0149593	-1.62829
Myo1h	0.752769	1.41679	3.46853	0.000977118	0.0149593	-0.901015
Sox11	-1.21636	-1.34768	-3.46764	0.000979811	0.0149862	-0.773889
Gm34765	-0.916169	0.743635	-3.46746	0.000980344	0.0149862	-0.841956
Prr14	0.300554	6.01211	3.46676	0.000982468	0.0150074	-1.72052
Iqgap3	-0.563966	4.32369	-3.46598	0.000984854	0.0150115	-1.42596
Atg4a	0.425309	4.23356	3.46596	0.000984916	0.0150115	-1.43521
Sh3gl2	-1.1243	0.889913	-3.46573	0.000985603	0.0150115	-0.84604
Trim34a	0.474953	3.09161	3.46571	0.000985676	0.0150115	-1.20996
Ptger2	0.599257	2.55058	3.4645	0.00098935	0.0150563	-1.11274
Smoc1	-1.15504	2.12387	-3.46385	0.000991334	0.0150752	-0.963129
Tmem54	-0.867204	1.75724	-3.46307	0.00099373	0.0151004	-0.963431
D130009I18Rik	-1.32552	0.905635	-3.46251	0.000995447	0.0151152	-0.841473
Osgepl1	0.445738	3.58096	3.46175	0.000997793	0.0151396	-1.33217
Abi2	-0.225086	5.50507	-3.46143	0.000998786	0.0151434	-1.65939
Ptprn	-1.0981	2.31703	-3.46099	0.00100013	0.0151526	-1.00978
Dennd2c	-0.410107	3.42927	-3.45996	0.00100334	0.0151804	-1.28058
Gm39583	-0.86364	0.534197	-3.45992	0.00100345	0.0151804	-0.841101
Hs6st2	-0.766218	5.6604	-3.45929	0.00100541	0.0151861	-1.67553
Rny3	-1.34584	-0.563188	-3.45924	0.00100558	0.0151861	-0.804395
Kifc1	-0.632649	2.95182	-3.45885	0.00100677	0.0151861	-1.18015
Il21r	1.12206	4.5714	3.45884	0.00100681	0.0151861	-1.51883
Pxdn	-0.402456	7.15561	-3.45788	0.00100979	0.0152122	-1.86374
Khsrp	-0.426666	6.13211	-3.45781	0.00101003	0.0152122	-1.75332
2210408I21Rik	-0.278504	7.2107	-3.45646	0.00101424	0.01526	-1.87308
4930415O20Rik	1.1372	-0.603945	3.45631	0.00101469	0.01526	-0.810351
Fah	-0.633324	5.04362	-3.45586	0.00101612	0.0152702	-1.575
Ifi35	0.326842	4.69543	3.4545	0.00102038	0.015319	-1.56068
Spink8	1.15128	-1.14453	3.45435	0.00102086	0.015319	-0.810143
LOC118568403	1.27847	-0.0587043	3.45318	0.00102455	0.0153629	-0.835328
Acox2	-0.514466	4.16589	-3.45228	0.00102738	0.0153942	-1.42982
Timmdc1	0.278275	5.12198	3.44957	0.001036	0.0155119	-1.64229
Mis18bp1	-0.407119	5.17617	-3.44826	0.00104022	0.0155637	-1.64877
Gzmm	1.18788	-0.349156	3.44666	0.00104536	0.015618	-0.842568
Itgb4	-0.645626	7.98174	-3.44661	0.0010455	0.015618	-1.97422
Mir20a	1.24374	-1.87707	3.44632	0.00104644	0.015618	-0.82966
Fcgr2b	0.400955	6.75822	3.44618	0.00104691	0.015618	-1.858
Arhgef37	-0.836635	1.33567	-3.44417	0.00105342	0.0157037	-0.96141
Gm40403	1.3711	-1.84926	3.44377	0.00105469	0.0157111	-0.836393
Tspan11	-1.34414	1.24746	-3.44176	0.00106125	0.0157974	-0.950042
Gm40102	1.17266	0.608277	3.44072	0.00106466	0.0158366	-0.915952
Nkapd1	0.292798	4.87133	3.4395	0.00106867	0.0158846	-1.6338
Gm26944	0.422952	4.40099	3.43916	0.00106978	0.0158895	-1.56539
Melk	-0.57516	3.98165	-3.43824	0.00107283	0.0159232	-1.43645
Mier3	0.277803	5.65323	3.43559	0.00108158	0.0160307	-1.75833
Atad3aos	1.00093	-0.702759	3.43558	0.00108164	0.0160307	-0.869844
Zfp874b	0.393763	3.75208	3.43426	0.00108605	0.0160816	-1.42485
Zfp459	0.668135	2.47737	3.43408	0.00108665	0.0160816	-1.17859
Syce2	0.919047	1.13699	3.43247	0.00109204	0.0161391	-0.973519
Bspry	0.508894	2.17854	3.43223	0.00109282	0.0161391	-1.1266
Luc7l3	0.172337	7.85992	3.43221	0.00109291	0.0161391	-2.0128
Metap1d	-0.239525	6.12291	-3.43065	0.00109817	0.0162051	-1.82414
Magi2	-0.557598	5.44965	-3.42991	0.00110067	0.0162303	-1.733
Ccnjl	0.488492	3.15739	3.4295	0.00110204	0.0162387	-1.30762
Mab21l4	-0.774998	2.78075	-3.42913	0.00110331	0.0162458	-1.19436
Gm16685	0.791358	5.73627	3.42808	0.00110686	0.0162862	-1.79732
Tra2a	0.259727	8.46809	3.42739	0.00110922	0.0163092	-2.07345
Zbtb7c	0.720925	4.07145	3.42641	0.00111256	0.0163408	-1.54345
Gm10615	0.888362	0.985993	3.42629	0.00111296	0.0163408	-0.97934
Tspan32	1.8729	2.35254	3.42558	0.0011154	0.0163649	-1.19537
Rybp	0.230688	6.55079	3.42509	0.00111706	0.0163775	-1.90016
Arrb1	0.378625	5.38004	3.42357	0.0011223	0.0164424	-1.7686
Galnt6	1.01896	3.70716	3.42319	0.00112362	0.01645	-1.46768
Prf1	0.626584	2.89804	3.42211	0.00112733	0.0164924	-1.30631
Il1f5	-1.65599	-1.60601	-3.42165	0.00112893	0.0165041	-0.896054
Nfam1	0.476484	3.78869	3.42097	0.00113129	0.0165266	-1.46928
Cyb5d2	0.405989	3.1769	3.42013	0.0011342	0.0165574	-1.36808
Tmem250-ps	-0.452378	3.44034	-3.41935	0.00113694	0.0165731	-1.36508
Wincr1	-0.607246	3.87734	-3.41924	0.00113732	0.0165731	-1.46478
Gm30363	-0.940266	0.688568	-3.41913	0.00113771	0.0165731	-0.955637
Sh2d1a	1.85716	1.38386	3.41822	0.00114089	0.0166075	-1.02138
Adam12	-0.386278	6.89386	-3.41712	0.00114474	0.0166402	-1.97209
Plxna4	0.4741	6.23939	3.41694	0.00114536	0.0166402	-1.89718
Ier3	-0.759627	3.6026	-3.41688	0.00114558	0.0166402	-1.43008
Rtl1	-0.999049	2.39793	-3.41649	0.00114695	0.0166483	-1.17068
Plbd2	-0.363349	4.93968	-3.41611	0.00114829	0.0166527	-1.69988
Isyna1	-0.479557	4.12252	-3.41594	0.00114889	0.0166527	-1.53793
Plekhg5	-0.508708	4.72982	-3.41526	0.00115129	0.0166758	-1.6687
0610040J01Rik	-0.448275	3.05408	-3.41477	0.001153	0.0166887	-1.31696
H2-Eb2	1.63162	1.09178	3.41433	0.00115459	0.0166998	-1.01314
Scml4	2.72366	4.04276	3.41313	0.00115884	0.0167495	-1.54262
Fbxo15	1.54066	-0.862148	3.41283	0.00115989	0.0167527	-0.925408
Fbxl15	-1.38904	-0.141468	-3.41209	0.00116252	0.0167789	-0.943998
Gm30003	1.40876	1.35463	3.4113	0.00116534	0.0167804	-1.07905
Gm36182	-1.01568	-1.04044	-3.41126	0.00116551	0.0167804	-0.923587
Myl12a	-0.314267	6.30038	-3.41125	0.00116552	0.0167804	-1.90555
Cars	0.510967	5.49635	3.41114	0.00116591	0.0167804	-1.80566
Adnp2	0.180501	5.44714	3.40868	0.00117475	0.0168944	-1.8068
Gm35363	1.36421	0.904157	3.40825	0.00117628	0.0168944	-1.02011
Dnm3	-0.27199	5.86399	-3.40801	0.00117716	0.0168944	-1.86384
Atxn2l	-0.379557	6.34465	-3.4079	0.00117753	0.0168944	-1.92405
Acot9	0.259919	6.04899	3.40778	0.00117796	0.0168944	-1.8932
Cyp51	-0.443519	5.08316	-3.40711	0.00118039	0.0169173	-1.75372
Gm13391	1.01673	0.0166295	3.40686	0.00118131	0.0169185	-0.964321
Mmp9	-0.927078	5.41127	-3.40641	0.00118295	0.0169301	-1.77861
Macrod2	-0.235204	6.05753	-3.40582	0.00118507	0.0169487	-1.88831
Eef2	-0.312868	9.54101	-3.40481	0.00118876	0.0169895	-2.22654
Saa3	1.72691	0.780195	3.40281	0.00119604	0.0170816	-1.0169
Gm39291	0.660827	2.31676	3.40046	0.00120469	0.0171908	-1.2381
TrnN	-1.31717	-0.932408	-3.40027	0.00120537	0.0171908	-0.957315
Echdc2	-0.524605	3.35794	-3.39885	0.00121061	0.0172536	-1.42766
Lat	1.82537	1.97431	3.39823	0.0012129	0.0172741	-1.1609
Mastl	-0.44077	5.05268	-3.39793	0.00121403	0.0172782	-1.77656
Gimap7	1.60626	1.73702	3.39737	0.00121611	0.0172957	-1.12657
Pcsk6	-1.25723	1.59747	-3.39578	0.00122204	0.017368	-1.09335
Flot1	-0.33611	4.67053	-3.39488	0.0012254	0.0173879	-1.70492
Cd200r4	0.47728	3.21294	3.39485	0.00122551	0.0173879	-1.4267
LOC108169147	1.2914	-0.663942	3.39472	0.001226	0.0173879	-0.978085
Wdr92	0.361582	3.70991	3.39329	0.00123136	0.0174412	-1.54036
Ncaph2	-0.221556	5.42826	-3.39326	0.00123147	0.0174412	-1.85079
Fbxl3	0.221897	6.59568	3.39261	0.00123393	0.0174544	-1.99966
Gcat	-0.668483	2.91336	-3.39256	0.00123411	0.0174544	-1.32213
Ncoa3	0.346655	7.4255	3.39168	0.00123744	0.017481	-2.08819
Micu3	-0.265355	6.40839	-3.39161	0.0012377	0.017481	-1.97451
Rsad2	0.759204	4.75986	3.39129	0.0012389	0.0174859	-1.74376
Nrep	-0.725472	2.63854	-3.39058	0.00124161	0.017512	-1.29092
Rcan2	-0.838789	1.99744	-3.38969	0.001245	0.0175477	-1.20359
Zfp612	1.09043	0.634515	3.38918	0.00124694	0.017563	-1.05573
Gimap3	1.83397	4.06782	3.38853	0.0012494	0.0175802	-1.59857
Rbm15b	-0.323974	4.89783	-3.3884	0.00124989	0.0175802	-1.76574
Cd160	0.811839	1.8979	3.38736	0.00125386	0.0176239	-1.22811
Hs3st3a1	1.70162	0.561634	3.38579	0.00125989	0.0176965	-1.05978
Fam219a	0.230135	4.9427	3.38514	0.00126238	0.0177193	-1.79357
Fcrls	-1.36243	-0.268946	-3.38412	0.00126631	0.0177623	-1.03429
Zscan2	0.400438	3.33548	3.38309	0.0012703	0.017806	-1.49117
Nsmce4a	0.326386	4.65492	3.38272	0.00127177	0.0178144	-1.7622
Adar	0.235536	7.44263	3.38131	0.00127721	0.0178784	-2.12017
Spata1	-0.300727	4.86513	-3.38073	0.00127949	0.017898	-1.78505
Kctd21	0.545935	2.77762	3.38035	0.00128097	0.0179064	-1.36977
Azi2	0.223663	6.71728	3.37999	0.00128237	0.0179064	-2.05157
Fbxo17	0.339726	3.96834	3.37978	0.00128322	0.0179064	-1.6412
Chchd4	0.457525	2.53384	3.37937	0.00128482	0.0179064	-1.31321
Dsg1c	-1.05981	0.421413	-3.37909	0.00128592	0.0179064	-1.05316
Kdm1b	0.308056	4.97154	3.37896	0.00128643	0.0179064	-1.82307
Pde10a	-0.587686	3.066	-3.37893	0.00128653	0.0179064	-1.40992
Ccnh	0.226323	5.88599	3.37878	0.00128711	0.0179064	-1.95437
Mapk8ip1	-0.71432	2.44937	-3.37843	0.00128849	0.0179134	-1.2859
Golga7b	-0.952385	3.87916	-3.3773	0.00129294	0.0179631	-1.59616
Kif5a	0.790685	1.4847	3.37656	0.00129585	0.017984	-1.17581
Cdc25c	-0.607986	2.88218	-3.37627	0.00129701	0.017984	-1.38037
Pcdh7	-0.640258	5.4364	-3.37625	0.00129709	0.017984	-1.92513
Smarcd2	-0.248796	5.40567	-3.37578	0.00129893	0.0179973	-1.89408
Vps54	0.165556	8.41515	3.37518	0.00130134	0.0180184	-2.22437
Ccdc78	1.14661	0.219118	3.37412	0.00130554	0.0180644	-1.07395
Gm38872	1.44735	-1.33466	3.37288	0.00131046	0.0181159	-1.0242
Srgn	0.789617	6.3454	3.37268	0.00131128	0.0181159	-2.04529
Ift46	-0.306435	4.70007	-3.3722	0.00131319	0.0181159	-1.77098
Mcm6	-0.375931	6.12379	-3.37219	0.0013132	0.0181159	-1.99492
LOC118567504	0.619169	2.03251	3.37207	0.00131372	0.0181159	-1.26913
H2ac8	-0.780077	1.27414	-3.37185	0.00131458	0.0181159	-1.1591
Twf2	0.651352	3.33259	3.37011	0.00132158	0.0181898	-1.52607
Sirt1	0.408617	5.21446	3.36994	0.00132224	0.0181898	-1.88797
Itgb7	1.34048	3.40611	3.36985	0.00132262	0.0181898	-1.53958
Csnk1g1	-0.116939	8.04156	-3.36953	0.0013239	0.0181951	-2.20854
Prdx2	-0.46639	4.76212	-3.36827	0.00132899	0.0182528	-1.78779
Pim1	0.283004	5.09475	3.3678	0.00133087	0.0182664	-1.86739
Hnrnpab	-0.410404	5.32053	-3.36721	0.00133327	0.018278	-1.90721
Telo2	-0.470537	3.43562	-3.36715	0.00133351	0.018278	-1.53262
Nono	-0.227919	7.33622	-3.36594	0.00133844	0.0183333	-2.15073
Pi4kb	0.274926	4.79878	3.36544	0.00134049	0.0183385	-1.82221
3110056K07Rik	0.489694	4.87865	3.36541	0.00134061	0.0183385	-1.85138
AB124611	0.629582	4.42166	3.36374	0.00134742	0.0184175	-1.76312
Pacsin1	2.09614	1.94466	3.36334	0.00134908	0.0184175	-1.27991
Il2ra	0.890356	3.57666	3.36321	0.00134958	0.0184175	-1.64053
H3c3	-0.816977	1.31212	-3.36311	0.00135	0.0184175	-1.18748
Jmjd4	0.304677	3.868	3.36211	0.00135414	0.0184617	-1.66784
Gtpbp8	0.349358	3.94624	3.36175	0.0013556	0.0184692	-1.67286
Maoa	-0.505207	5.36019	-3.36122	0.0013578	0.0184799	-1.90248
Mip	1.39069	-1.51871	3.36112	0.00135819	0.0184799	-1.05693
Sephs1	-0.227044	5.75174	-3.35952	0.0013648	0.0185575	-1.98555
Gm12648	-0.666229	2.94868	-3.35873	0.00136811	0.01859	-1.43766
Hhex	1.19769	1.90405	3.35794	0.0013714	0.0186177	-1.28463
Zcchc2	0.251766	7.79903	3.3578	0.00137197	0.0186177	-2.21659
Armh2	1.41232	0.972014	3.35701	0.00137527	0.0186501	-1.17732
Id2	0.389672	4.70493	3.35644	0.00137765	0.01867	-1.82347
Slc44a5	0.945216	2.16433	3.3542	0.00138706	0.0187851	-1.31288
Dkk3	-1.02426	3.43037	-3.35345	0.00139021	0.0188153	-1.53485
Mocs3	-0.986613	0.270083	-3.35262	0.00139374	0.0188505	-1.11195
Ip6k3	0.955025	2.07207	3.35157	0.00139816	0.0188902	-1.33059
Gm33363	0.846969	2.10616	3.35149	0.00139852	0.0188902	-1.35908
Csnk1g2	-0.294311	6.02042	-3.35104	0.00140043	0.0189035	-2.04465
St3gal6	-0.438689	4.92673	-3.34928	0.00140792	0.018992	-1.88916
Ppia	-0.302676	6.24163	-3.34838	0.00141176	0.0190065	-2.08904
LOC118568087	-3.53849	3.3803	-3.3483	0.00141211	0.0190065	-1.31181
Arr3	1.2515	-0.360522	3.34823	0.0014124	0.0190065	-1.11064
Susd3	1.49531	1.53091	3.34816	0.00141271	0.0190065	-1.23959
Stat1	0.235591	9.39582	3.34767	0.00141482	0.0190223	-2.38114
Endou	-1.22204	-0.500946	-3.34691	0.00141806	0.0190534	-1.10613
Gm42266	1.35173	-0.324205	3.34646	0.00142001	0.019067	-1.11099
H2ac20	-0.70099	1.51663	-3.34544	0.00142441	0.0191112	-1.29617
Zfp260	0.252725	5.52341	3.34526	0.00142518	0.0191112	-2.0063
Ndufa4l2	-1.11611	0.108348	-3.34442	0.00142882	0.0191476	-1.14268
Nrarp	-0.515049	2.97727	-3.34313	0.00143443	0.0192092	-1.4976
Ccdc166	0.977137	0.117325	3.34277	0.00143596	0.0192092	-1.13969
Ubald1	-0.347305	4.661	-3.34269	0.00143631	0.0192092	-1.85443
Mroh7	1.33574	-1.26888	3.34249	0.00143719	0.0192092	-1.10525
Sepsecs	0.203419	4.95302	3.3421	0.00143892	0.0192198	-1.91843
Kif2c	-0.53642	3.49743	-3.34096	0.00144387	0.0192733	-1.61892
Etaa1os	1.03568	-1.02663	3.33963	0.00144971	0.0193386	-1.11588
Nectin3	-0.396695	5.95193	-3.33859	0.00145428	0.019387	-2.06991
Cspg4b	-1.15123	-0.189374	-3.3381	0.00145644	0.019403	-1.13616
Pde6a	-0.562132	3.05388	-3.33759	0.00145869	0.0194204	-1.55757
Ube2ql1	1.00784	0.180329	3.33663	0.00146294	0.0194643	-1.17993
Gm32908	-1.14267	-0.187011	-3.33502	0.00147007	0.0195464	-1.14078
4833419F23Rik	0.686797	1.6777	3.33359	0.00147646	0.0196144	-1.33181
Dact3	-1.18707	0.153961	-3.33331	0.0014777	0.0196144	-1.17341
Tll1	-0.789831	2.39092	-3.33323	0.00147806	0.0196144	-1.40907
Cdc42bpa	-0.47029	8.13042	-3.33281	0.00147996	0.0196169	-2.31401
Lims1	-0.126031	8.60381	-3.33276	0.00148018	0.0196169	-2.36128
Evi5l	-0.497754	3.58029	-3.33247	0.00148147	0.0196213	-1.65306
Gm32511	-0.533947	3.13886	-3.33225	0.00148247	0.0196218	-1.5483
Zfp639	0.269396	4.7466	3.33173	0.0014848	0.0196399	-1.91572
Resf1	0.23794	7.75194	3.32927	0.00149587	0.0197735	-2.30105
Npas3	0.520588	6.95182	3.32864	0.00149873	0.0197986	-2.20839
Rab5a	0.208136	6.53601	3.32741	0.00150431	0.0198575	-2.18532
Gm51543	-0.713151	2.32671	-3.32723	0.00150514	0.0198575	-1.43054
Jade1	0.242488	5.63664	3.32673	0.00150738	0.0198743	-2.0698
Zfp831	2.19157	3.60037	3.32587	0.00151131	0.0199132	-1.67661
Clcn7	0.287412	4.80097	3.32548	0.00151308	0.0199237	-1.94323
Ncaph	-0.409034	4.43061	-3.32517	0.0015145	0.0199296	-1.87126
Vcan	-0.967997	4.09092	-3.32479	0.00151624	0.0199396	-1.75041
C1s1	0.389258	5.2522	3.32428	0.00151858	0.019945	-2.00951
Stab2	1.664	1.73467	3.32428	0.00151861	0.019945	-1.44247
Muc3a	1.6128	1.27294	3.32335	0.00152289	0.0199884	-1.28754
Myh7b	-1.19873	0.600593	-3.32286	0.0015251	0.0200046	-1.20218
Clpb	0.215009	5.36102	3.32197	0.00152922	0.0200431	-2.05027
Clec4n	-0.765099	2.79499	-3.32171	0.00153042	0.0200431	-1.5032
Pnpla3	-1.69463	-0.869344	-3.32159	0.00153099	0.0200431	-1.16977
Cd96	1.92414	3.33494	3.32105	0.00153347	0.0200628	-1.64295
Rpl39l	-1.22447	-1.17789	-3.32079	0.00153469	0.0200659	-1.16113
Gyg	0.426734	4.33196	3.31745	0.00155024	0.0202563	-1.85781
Crnde	-1.73787	-0.189284	-3.3169	0.0015528	0.0202741	-1.19651
Myadm	-0.436401	6.23186	-3.31673	0.00155359	0.0202741	-2.16268
Pde2a	0.75633	4.26004	3.31572	0.00155836	0.0203182	-1.88085
Vis1	0.77978	2.60836	3.31559	0.00155896	0.0203182	-1.50335
Epb41l4a	-0.368262	5.90043	-3.3152	0.0015608	0.0203293	-2.11781
Anpep	0.455133	5.68499	3.31423	0.00156537	0.0203757	-2.1082
Thrb	0.745609	4.41031	3.31357	0.00156846	0.020403	-1.9278
Parp8	0.202901	9.13646	3.31282	0.00157205	0.0204366	-2.46071
Psma7	-0.299249	5.31174	-3.31232	0.00157442	0.0204544	-2.05386
4930455G09Rik	0.601248	1.9315	3.31055	0.00158282	0.0205495	-1.41232
Vac14	0.232308	6.6189	3.31031	0.00158395	0.0205495	-2.24108
Klrk1	1.17082	3.15977	3.31015	0.00158475	0.0205495	-1.63648
Nalcn	-1.3719	6.53286	-3.30838	0.00159321	0.020646	-2.19521
Mapkbp1	-0.375481	4.98685	-3.30786	0.00159572	0.0206655	-2.01223
Higd2a	-0.529823	2.25626	-3.30722	0.00159878	0.020692	-1.45589
Kdm1a	-0.157594	7.12106	-3.30653	0.00160213	0.0207221	-2.29675
Rbms3	-0.582806	7.28338	-3.30582	0.00160552	0.02074	-2.32642
Gpc4	-0.561101	2.89435	-3.30582	0.00160554	0.02074	-1.58183
Neu2	-0.66781	5.4783	-3.30501	0.00160945	0.0207773	-2.07832
Nudt9	-0.489216	3.94316	-3.30356	0.00161651	0.0208553	-1.80656
4930563M21Rik	-0.651496	3.1006	-3.30294	0.00161955	0.0208813	-1.63938
Cyp2c55	-0.804792	2.02956	-3.3022	0.00162314	0.0209144	-1.42172
Gm15802	1.01857	-1.0874	3.30186	0.00162478	0.0209224	-1.21453
Wbp2	-0.337668	4.66773	-3.30125	0.00162776	0.0209476	-1.98455
Gm9292	-0.47655	2.95198	-3.30099	0.00162904	0.0209508	-1.61965
Cers3	-0.863263	1.5871	-3.29849	0.00164133	0.021076	-1.39135
Polr3e	0.283363	4.57861	3.29849	0.00164134	0.021076	-1.98212
Cox15	-0.248034	4.80686	-3.29839	0.00164187	0.021076	-2.00214
Gm3985	1.33771	-0.244528	3.2974	0.00164674	0.0211252	-1.24427
Vamp5	0.800544	2.38968	3.29648	0.00165132	0.0211694	-1.55836
Arhgef9	-0.345165	3.98282	-3.29629	0.00165225	0.0211694	-1.86153
Prkar2b	-0.323533	5.04744	-3.29572	0.00165506	0.021192	-2.03328
D830050J10Rik	-1.03605	-0.74719	-3.29509	0.0016582	0.0212129	-1.23274
Pigz	0.729906	1.47384	3.29498	0.00165877	0.0212129	-1.37686
Gm12258	0.495547	3.32121	3.29444	0.00166147	0.0212321	-1.73287
Hlf	-1.5641	0.40946	-3.29426	0.00166235	0.0212321	-1.30109
Ahsa1	-0.314721	4.30658	-3.29275	0.00166989	0.0213151	-1.93178
Xlr	0.781913	1.2272	3.29046	0.00168143	0.021449	-1.36322
Dusp10	0.553861	5.35707	3.29017	0.00168291	0.0214545	-2.14543
Adamts20	1.92338	0.711758	3.28845	0.00169161	0.021552	-1.34118
Treml2	1.33538	2.42692	3.28797	0.00169409	0.02157	-1.58485
Fhl3	-0.488465	4.14853	-3.28772	0.00169536	0.0215727	-1.9034
1700017M07Rik	-1.28694	-1.15398	-3.28451	0.00171175	0.0217543	-1.25715
Setd4	-1.21731	3.87314	-3.28435	0.00171257	0.0217543	-1.83316
Zeb1	0.770971	7.86757	3.2843	0.00171282	0.0217543	-2.43475
1700028K03Rik	0.755486	1.41322	3.28408	0.00171394	0.021755	-1.4066
Clptm1	0.193501	5.37099	3.28324	0.00171829	0.0217967	-2.15345
Mob3c	0.317692	3.34544	3.28275	0.00172079	0.0218073	-1.77888
Rnf2	0.214086	6.27242	3.28266	0.00172127	0.0218073	-2.27813
4933405D12Rik	0.588726	1.56951	3.28183	0.00172555	0.021848	-1.43144
Ears2	0.330305	4.19296	3.28151	0.00172724	0.0218558	-1.96287
Mapk14	0.185795	6.99121	3.28121	0.00172878	0.0218618	-2.36063
Il7r	1.70532	4.61441	3.28056	0.00173217	0.021879	-2.0469
Foxo1	0.405868	8.79681	3.28034	0.00173329	0.021879	-2.52552
Septin11	-0.258234	8.2475	-3.2803	0.0017335	0.021879	-2.47547
Clec2d	0.46023	6.29723	3.28012	0.00173442	0.021879	-2.29331
Chl1	-1.21016	2.88157	-3.27955	0.0017374	0.0218926	-1.65198
Zcchc17	0.336905	4.11891	3.2795	0.00173764	0.0218926	-1.95433
Rorb	0.970276	0.13886	3.27806	0.00174517	0.0219739	-1.29717
Dusp3	0.404499	4.24793	3.27725	0.00174942	0.0220003	-1.96796
Rpp21	0.60924	2.15775	3.27725	0.00174942	0.0220003	-1.57055
Dcun1d2	0.25202	4.81026	3.27628	0.0017545	0.0220505	-2.08176
Psd4	0.702876	5.29072	3.27522	0.00176007	0.0221069	-2.16691
Gbp8	0.428821	6.94243	3.27485	0.00176204	0.0221181	-2.36127
Pde11a	-1.10243	3.07544	-3.2727	0.00177341	0.0222317	-1.74369
Rab11fip4	0.695165	3.36458	3.27263	0.0017738	0.0222317	-1.83014
Gm15867	-1.05581	-0.205107	-3.27252	0.00177436	0.0222317	-1.30805
Pole	-0.36453	5.03155	-3.27167	0.00177888	0.0222645	-2.12846
BC035044	1.45077	3.20915	3.27145	0.00178007	0.0222645	-1.78947
C130060C02Rik	1.00866	1.00005	3.27142	0.00178025	0.0222645	-1.40583
Ppih	0.329837	4.13666	3.27121	0.00178137	0.022265	-1.97952
Rpl22l1	0.374959	3.72399	3.2707	0.00178407	0.0222787	-1.86265
Kif20b	-0.327861	5.78429	-3.27059	0.00178465	0.0222787	-2.24827
Ufc1	-0.283714	3.81551	-3.2692	0.00179211	0.0223581	-1.89822
Col6a2	-0.708832	6.08794	-3.26799	0.00179859	0.0224253	-2.30285
Gm3363	-0.464006	3.96039	-3.26771	0.00180011	0.0224306	-1.89913
Rtn2	-0.88566	1.44521	-3.26734	0.0018021	0.0224417	-1.42986
Adamts1	-0.516707	3.93447	-3.26712	0.0018033	0.0224429	-1.91035
LOC115489542	-1.07011	0.7295	-3.26667	0.0018057	0.0224471	-1.35706
Aqp9	-0.507295	4.31029	-3.26665	0.00180583	0.0224471	-2.01
Fbxw2	0.223067	6.40447	3.26619	0.00180833	0.0224644	-2.34332
Rasd1	-1.08453	-1.10754	-3.26597	0.00180948	0.0224651	-1.30521
Gm32806	1.03553	-0.882286	3.26563	0.00181132	0.0224743	-1.31469
Rbmx	0.257127	4.92552	3.26498	0.00181487	0.0225046	-2.14026
Runx1t1	-0.590902	3.4415	-3.26452	0.00181735	0.0225217	-1.82607
Lrrn2	-1.21451	-0.166021	-3.26274	0.00182708	0.0226286	-1.33484
Samd14	-0.732509	3.66211	-3.26219	0.00183006	0.0226518	-1.86122
Tram1	0.210293	6.50087	3.26167	0.00183289	0.022673	-2.36815
Gm6634	-0.571942	5.99572	-3.25851	0.00185031	0.0228746	-2.28654
Sdc3	0.53499	6.20956	3.25706	0.00185835	0.0229601	-2.32986
Rgp1	-0.40086	3.97096	-3.25683	0.0018596	0.0229616	-1.94689
Nr1h3	0.670677	2.29868	3.25617	0.00186327	0.0229931	-1.60933
Rhof	0.380157	5.2896	3.25555	0.00186675	0.0230094	-2.22753
Nckap1l	0.726177	6.29243	3.25553	0.00186684	0.0230094	-2.35673
Btd	-0.327715	4.33358	-3.25486	0.00187055	0.0230412	-2.01951
Gm46728	-1.20807	-1.04918	-3.25466	0.00187168	0.0230412	-1.33448
Tspan2	-0.338412	5.19163	-3.25303	0.00188083	0.0231399	-2.18683
Cd300lb	1.02495	1.20802	3.25144	0.00188977	0.0232358	-1.48454
Cd6	1.98559	3.01415	3.25003	0.00189773	0.0233196	-1.74906
Tmprss4	-0.944732	1.3147	-3.24976	0.00189925	0.0233243	-1.49333
H4c8	-0.442956	3.44595	-3.24936	0.00190153	0.0233383	-1.88283
Inava	-0.5816	5.08867	-3.24915	0.00190269	0.0233386	-2.17465
Dync2h1	-0.242837	7.01258	-3.24877	0.00190487	0.0233502	-2.44729
LOC102639428	1.24881	-0.0360932	3.24858	0.00190593	0.0233502	-1.39081
Col17a1	-1.12635	2.79906	-3.24768	0.00191107	0.0233991	-1.75418
Gm16630	0.894885	-0.472173	3.24662	0.00191711	0.023459	-1.37021
Pik3cd	1.05778	5.56817	3.24622	0.00191938	0.0234728	-2.27314
Brcc3	0.217579	5.91126	3.24499	0.00192648	0.0235455	-2.33569
Fth1	-0.444975	7.9761	-3.24478	0.00192767	0.0235459	-2.55054
Pif1	-0.851491	1.60767	-3.24339	0.00193567	0.0236168	-1.54019
Nlrc3	0.925486	4.3876	3.24337	0.00193579	0.0236168	-2.09481
Myo1g	1.01335	4.05589	3.2427	0.00193963	0.0236374	-2.03473
Zfp983	0.439672	2.87583	3.24268	0.00193979	0.0236374	-1.80875
Rbp2	0.77381	2.18159	3.24161	0.00194594	0.0236982	-1.64452
Ikbke	0.334449	4.71711	3.24115	0.00194864	0.023717	-2.16509
Fbxo46	0.317279	3.97033	3.24091	0.00195004	0.0237199	-2.01599
Etv3	0.3757	5.40369	3.24015	0.00195444	0.0237592	-2.27869
Lax1	1.76742	2.89341	3.2364	0.00197634	0.0240111	-1.81071
Dnajc19	0.352634	4.56191	3.23533	0.00198267	0.0240604	-2.14185
Sash3	1.20852	4.00128	3.23513	0.00198386	0.0240604	-2.04697
Gm34828	1.72139	-0.80123	3.23512	0.00198392	0.0240604	-1.39057
Phykpl	0.167037	5.78635	3.23455	0.00198729	0.0240869	-2.35039
Camk1g	-0.773805	2.17604	-3.23392	0.00199099	0.024114	-1.619
Gm51690	0.918103	-0.591173	3.23355	0.0019932	0.024114	-1.40369
Kmt5b	0.1448	7.67523	3.23347	0.00199368	0.024114	-2.5621
Fat3	1.12352	1.74637	3.23337	0.00199425	0.024114	-1.6325
Aftph	0.183526	7.20444	3.23259	0.0019989	0.0241559	-2.51608
Cd164	0.434341	8.33094	3.23205	0.00200211	0.0241804	-2.6233
Zfp131	0.301451	4.66754	3.23143	0.0020058	0.0242107	-2.18734
Tbx15	-0.293595	6.63738	-3.23102	0.00200824	0.0242258	-2.45498
Ewsr1	-0.108758	7.90778	-3.22963	0.00201657	0.0243119	-2.58973
Ndc80	-0.418761	4.15721	-3.22766	0.0020284	0.0244293	-2.08758
Tgm4	0.654961	1.67199	3.22749	0.0020294	0.0244293	-1.60451
Sdhaf2	0.182173	5.87544	3.22741	0.00202989	0.0244293	-2.37978
Tmem211	-1.4519	-0.436765	-3.22684	0.00203336	0.0244474	-1.42973
Gm32333	-1.39155	-1.3364	-3.22677	0.00203379	0.0244474	-1.40442
Ccnb2	-0.554582	3.8984	-3.22627	0.0020368	0.0244691	-2.03852
Lamb3	-0.576559	5.39016	-3.22532	0.00204256	0.0245103	-2.3134
H2bc22	-0.965778	-0.50227	-3.22531	0.00204262	0.0245103	-1.4327
Arhgdia	-0.311845	6.33927	-3.22496	0.0020447	0.0245208	-2.44029
Cd9	-0.463701	6.29053	-3.22403	0.00205037	0.0245743	-2.43517
Moxd1	-0.532729	6.8188	-3.22235	0.00206065	0.0246831	-2.49736
Sema4f	2.04652	0.857248	3.22119	0.00206771	0.024726	-1.50198
Xdh	0.559625	8.30741	3.22119	0.00206774	0.024726	-2.64512
Med27	0.315938	6.17027	3.22117	0.00206787	0.024726	-2.44238
Pfkfb3	0.44406	6.613	3.21997	0.00207524	0.0247997	-2.48538
Chrac1	0.382348	3.27279	3.21966	0.00207716	0.0248081	-1.93804
Tcf3	-0.358655	6.4793	-3.2193	0.00207939	0.0248202	-2.47136
Nmi	0.179513	5.65521	3.2189	0.0020818	0.0248345	-2.3713
Casp8ap2	0.289833	5.27765	3.21833	0.00208533	0.0248601	-2.32989
Lysmd4	-0.643882	1.64608	-3.21807	0.00208696	0.0248601	-1.5967
1700102P08Rik	0.938612	0.667649	3.21797	0.0020876	0.0248601	-1.50959
Gm41996	1.17793	-0.377516	3.21707	0.00209314	0.0249115	-1.44694
Pifo	2.89569	0.639874	3.21639	0.00209739	0.0249476	-1.50313
Lrp3	-1.24713	-0.904591	-3.21529	0.00210422	0.0250143	-1.44259
Gm36911	-1.11765	-0.794691	-3.21468	0.00210801	0.0250448	-1.43637
LOC118568447	2.05723	2.01018	3.21414	0.00211142	0.0250706	-1.66702
Snai1	-1.00962	2.62602	-3.21322	0.00211717	0.0251243	-1.74831
Atp5a1	-0.193649	6.28376	-3.21256	0.00212131	0.0251588	-2.4693
Notch1	-0.361124	7.01987	-3.21082	0.00213231	0.0252746	-2.55342
Gm6116	1.12706	-1.85571	3.21049	0.00213439	0.0252764	-1.43842
Hspa8	-0.384337	8.43964	-3.2104	0.00213494	0.0252764	-2.69228
Dennd4b	0.511504	4.34358	3.20927	0.00214211	0.0253466	-2.18542
Plb1	-1.32018	-0.599108	-3.2088	0.00214508	0.0253553	-1.47382
Spic	2.07663	-0.416391	3.20876	0.00214532	0.0253553	-1.46861
Serf1	-0.671943	2.44313	-3.20809	0.00214961	0.02538	-1.7388
Antxr2	-0.425959	8.7972	-3.20804	0.0021499	0.02538	-2.72404
A330023F24Rik	0.331988	4.42157	3.20773	0.00215191	0.0253891	-2.19659
Slc26a9	-1.39799	0.05207	-3.20738	0.0021541	0.0254003	-1.4857
Zrsr2	0.252101	5.45942	3.20715	0.00215558	0.025403	-2.38591
Gm39738	0.950778	-0.968754	3.20655	0.0021594	0.0254334	-1.45956
Nkd1	-1.04859	2.17019	-3.20583	0.00216404	0.0254733	-1.72129
Sim1	-0.96152	-1.55975	-3.20398	0.00217592	0.0255984	-1.45314
Ndufb7	-0.39319	3.37954	-3.20321	0.00218084	0.0256401	-1.95825
Mertk	0.544997	5.33059	3.20304	0.00218197	0.0256401	-2.35557
Lhpp	0.557895	2.59162	3.20255	0.00218513	0.0256453	-1.8611
Fam189a2	-1.38446	-0.364487	-3.2025	0.00218542	0.0256453	-1.48723
Hyal3	0.78838	0.220548	3.20234	0.00218649	0.0256453	-1.51126
Lmtk3	-0.734199	2.75387	-3.20219	0.00218744	0.0256453	-1.82634
Ran	-0.312925	5.20632	-3.20021	0.00220032	0.0257815	-2.35478
Gm31775	1.10962	-0.16603	3.19993	0.00220209	0.0257874	-1.48696
Kcnab2	0.610981	5.29275	3.19972	0.00220349	0.025789	-2.37751
Wbp11	-0.239141	5.34487	-3.19857	0.00221099	0.0258493	-2.38719
Trmt11	0.178148	6.3238	3.19836	0.00221238	0.0258493	-2.51407
Mipol1	-0.24649	7.11221	-3.19835	0.00221244	0.0258493	-2.59336
Snx33	-0.304223	4.6991	-3.19722	0.00221983	0.0259116	-2.25931
Gls	0.225177	8.38329	3.19672	0.00222314	0.0259116	-2.72529
Aqp11	0.873304	1.43066	3.19668	0.00222335	0.0259116	-1.63666
Rab3ip	0.357872	5.55969	3.19653	0.00222436	0.0259116	-2.42743
Tpbg	-0.525037	5.07369	-3.19642	0.00222509	0.0259116	-2.33291
Dthd1	1.24529	-0.867948	3.19637	0.00222538	0.0259116	-1.48827
Rad9b	0.467788	3.26367	3.19588	0.00222862	0.0259345	-2.01071
Htra1	-0.366073	5.58692	-3.19381	0.00224233	0.0260792	-2.42799
Trpc7	1.17826	-1.4636	3.19306	0.00224724	0.0261215	-1.48598
Tpd52l1	-0.724527	5.79788	-3.19102	0.00226086	0.0262648	-2.45575
TrnP	0.541881	2.41285	3.18926	0.00227263	0.0263785	-1.86553
2310002F09Rik	0.568953	2.65577	3.18905	0.00227404	0.0263785	-1.86975
Slc2a12	-0.739287	1.7433	-3.18898	0.00227452	0.0263785	-1.69726
Cep295	0.184174	6.73334	3.18836	0.00227868	0.0264117	-2.59519
Dedd2	0.33135	3.88913	3.18727	0.00228598	0.0264813	-2.15119
Errfi1	-0.442618	8.40511	-3.18691	0.00228842	0.0264946	-2.75256
C9orf72	0.314123	6.20889	3.18616	0.00229349	0.0265302	-2.53305
Gm31986	1.19484	-1.64192	3.18594	0.00229498	0.0265302	-1.501
Stoml2	-0.521426	2.49648	-3.18579	0.00229602	0.0265302	-1.834
Simc1	0.189106	5.64484	3.18569	0.00229669	0.0265302	-2.46141
Timeless	-0.360384	3.38792	-3.18455	0.00230441	0.0266042	-2.04193
Gm32856	0.345774	4.46521	3.1837	0.00231019	0.0266559	-2.28479
Gm36738	0.986018	0.908022	3.18303	0.00231478	0.0266938	-1.65155
H2bc11	-1.11728	0.468254	-3.18277	0.00231655	0.0266992	-1.6027
P2ry10b	1.35626	1.99533	3.18232	0.0023196	0.0267192	-1.81435
Herc3	0.73813	5.96015	3.18162	0.00232441	0.0267595	-2.5257
Psma1	0.225601	5.22991	3.18026	0.00233373	0.0268475	-2.41898
Naaa	0.541218	4.2877	3.18012	0.00233468	0.0268475	-2.22
Nars	0.261538	5.73569	3.17958	0.00233838	0.0268482	-2.49404
LOC115487949	0.291702	5.18691	3.17933	0.0023401	0.0268482	-2.4148
Banf1	-0.364967	3.63924	-3.17929	0.00234037	0.0268482	-2.08039
Tagln3	1.04966	0.229402	3.17929	0.00234043	0.0268482	-1.56891
Stkld1	0.996873	0.814971	3.17916	0.00234132	0.0268482	-1.63881
Gm32178	0.34983	4.04336	3.17851	0.00234581	0.0268847	-2.21974
Tspan33	1.33719	1.3826	3.1777	0.00235139	0.0269212	-1.67541
Ppp4r3a	0.13775	7.8104	3.17766	0.00235163	0.0269212	-2.72658
Gm10338	0.866623	0.151087	3.17689	0.00235703	0.0269678	-1.58455
Arhgef19	-0.54102	4.44694	-3.17661	0.00235893	0.0269745	-2.26804
Tpm2	-0.6891	3.02459	-3.1763	0.00236113	0.0269845	-1.9831
Krt16	-2.27738	-1.0502	-3.17541	0.00236731	0.02704	-1.54653
Tmem126a	0.438089	4.05897	3.17499	0.00237019	0.0270451	-2.22802
Atg5	0.202452	6.3561	3.17496	0.0023704	0.0270451	-2.58328
Ccdc102a	-0.681724	3.1699	-3.17456	0.00237325	0.0270598	-2.00266
Adcyap1r1	1.92358	-0.93835	3.1744	0.00237434	0.0270598	-1.55112
Gm36723	0.539941	3.05985	3.17398	0.00237724	0.0270668	-1.99444
Hsdl1	0.340738	4.06917	3.17393	0.0023776	0.0270668	-2.21123
Zfp869	0.249039	5.25854	3.17267	0.00238645	0.0271524	-2.44232
Tmem243	0.720043	5.11374	3.17211	0.00239038	0.0271819	-2.42622
Mrps18a	-0.62682	2.61231	-3.1714	0.00239535	0.0272233	-1.8837
Gm34697	-1.3253	-0.811709	-3.17104	0.00239795	0.0272359	-1.54564
Arrdc4	0.368917	3.16432	3.17087	0.00239913	0.0272359	-2.03674
Lrrc40	0.261884	5.27161	3.17049	0.00240182	0.0272387	-2.44865
Lgalsl	-0.342596	3.97441	-3.17046	0.00240205	0.0272387	-2.19427
Snord3a	0.487144	6.09763	3.17027	0.00240338	0.0272388	-2.56795
Gm36357	1.14582	-1.08003	3.16942	0.00240934	0.0272912	-1.54995
Car12	-0.643492	5.57395	-3.169	0.00241232	0.027298	-2.5008
Cenpl	-0.355777	3.63275	-3.16896	0.00241262	0.027298	-2.12775
Gm5141	0.476231	2.94987	3.16851	0.00241582	0.0273122	-2.00885
Evpl	-0.800633	3.12423	-3.16841	0.00241654	0.0273122	-2.02828
Btnl2	1.34189	0.557689	3.1682	0.00241799	0.0273134	-1.61091
Mst1r	-1.03321	-0.420853	-3.16712	0.00242571	0.0273755	-1.58334
Loxl2	-0.738725	4.68549	-3.16706	0.00242617	0.0273755	-2.35175
Hoxb8	-1.16368	-1.24879	-3.1665	0.00243016	0.0274054	-1.551
Gm12496	0.873907	-0.576848	3.1654	0.00243798	0.0274784	-1.57331
Pde12	0.365966	3.33984	3.16509	0.00244025	0.0274888	-2.10795
Pno1	0.324027	3.67107	3.16288	0.00245609	0.027652	-2.16784
Mitd1	0.194648	5.29716	3.16211	0.00246171	0.0277	-2.48097
2810403D21Rik	-0.255354	5.33496	-3.16141	0.00246671	0.0277234	-2.47176
Zfp433	0.780156	1.25837	3.16128	0.00246766	0.0277234	-1.7161
Vash2	-0.606139	2.8939	-3.16126	0.00246786	0.0277234	-1.96555
Mcm5	-0.388956	4.69059	-3.16079	0.00247125	0.0277406	-2.37337
Dipk2a	0.450291	3.86939	3.16052	0.00247319	0.0277406	-2.21707
Gm40712	1.09256	0.133475	3.16048	0.00247346	0.0277406	-1.6042
Gm41396	0.601662	1.85629	3.15905	0.00248389	0.0278422	-1.82467
Gm33037	-0.659062	3.94566	-3.1586	0.00248717	0.0278556	-2.20449
Bmp4	1.57881	-0.905616	3.15851	0.00248781	0.0278556	-1.58394
Avil	0.692228	2.15439	3.1582	0.00249009	0.0278658	-1.8409
Phactr1	0.667843	7.72684	3.1579	0.00249227	0.0278749	-2.75117
Cyb5r3	-0.400677	5.78916	-3.1566	0.00250181	0.0279663	-2.5623
n-TKctt30	1.39135	-1.57912	3.15637	0.00250347	0.0279696	-1.57617
Vamp3	-0.291275	4.49429	-3.15585	0.00250734	0.0279974	-2.35288
Ttc1	0.266165	4.87802	3.15438	0.00251816	0.0280915	-2.4167
Neurl1b	-0.70844	3.83594	-3.15414	0.00251991	0.0280915	-2.21808
Slk	-0.215901	7.85567	-3.15414	0.00251993	0.0280915	-2.79554
Tnnc1	0.864333	-0.752114	3.15396	0.00252126	0.0280915	-1.60455
Slitrk6	-1.38672	-1.57608	-3.15371	0.00252306	0.0280963	-1.58575
Tincr	0.865464	1.34582	3.15283	0.00252963	0.0281519	-1.76394
Gm40302	0.509765	3.70836	3.15267	0.00253081	0.0281519	-2.2165
Gm46343	1.47887	-0.530198	3.15151	0.00253939	0.0282319	-1.6079
Depdc1a	-0.453124	4.44854	-3.15123	0.0025415	0.02824	-2.34363
Ier2	-0.420159	4.48257	-3.15098	0.00254334	0.0282451	-2.3735
Hmgxb3	0.168689	5.92676	3.15019	0.00254924	0.0282943	-2.60309
Hjurp	-0.271126	6.53646	-3.15002	0.00255055	0.0282943	-2.67187
Sos2	-0.15192	7.24093	-3.14958	0.00255381	0.0283152	-2.74347
AV039307	0.919051	1.18939	3.14886	0.00255918	0.0283441	-1.77202
Lncpint	0.211107	9.69101	3.14886	0.0025592	0.0283441	-2.96083
Nyap1	-0.748839	2.28055	-3.14852	0.00256178	0.0283573	-1.87877
TrnV	1.08618	-0.542457	3.14814	0.00256461	0.0283732	-1.61828
Col27a1	-0.599908	3.9227	-3.14791	0.00256632	0.0283768	-2.25677
Dcaf8	-0.14737	7.5108	-3.14702	0.00257303	0.0284356	-2.77938
E2f7	-0.422319	4.22812	-3.14678	0.00257481	0.0284398	-2.32503
Rgs4	0.846921	1.03849	3.14633	0.00257824	0.0284624	-1.74458
Zfp746	0.227383	5.62103	3.14595	0.00258111	0.0284786	-2.56688
Grwd1	-0.622623	2.41908	-3.14539	0.00258531	0.0284962	-1.89381
Dmap1	-0.416216	3.06281	-3.14537	0.00258549	0.0284962	-2.03877
Gm38809	1.05819	-0.950876	3.14493	0.00258884	0.0285178	-1.61594
Laptm4b	-0.282747	5.4999	-3.14435	0.00259321	0.0285504	-2.54765
Chrdl2	1.33015	-1.54125	3.14415	0.00259474	0.0285519	-1.60674
Lce1l	-1.30597	-1.72512	-3.14368	0.0025983	0.0285757	-1.60691
Cldn2	-0.47154	4.25684	-3.14287	0.00260448	0.0286283	-2.30704
Gm29684	1.35056	-0.826032	3.13969	0.00262885	0.0288806	-1.63271
Cers5	-0.154484	6.41877	-3.13934	0.00263148	0.028894	-2.69063
Abhd6	-0.76586	5.79978	-3.13906	0.00263369	0.0289026	-2.58414
Gca	0.295794	4.63803	3.13863	0.00263697	0.0289044	-2.4061
Vgll3	-0.761437	2.71106	-3.13853	0.00263777	0.0289044	-1.99311
Ms4a7	0.539629	4.37108	3.13848	0.00263809	0.0289044	-2.36213
Fzd7	0.418397	4.0591	3.13725	0.0026476	0.0289697	-2.31635
Star	0.380355	3.4925	3.13709	0.00264889	0.0289697	-2.20746
LOC118567397	-1.21743	-1.0461	-3.13702	0.00264941	0.0289697	-1.63469
Ccdc93	0.222671	5.67598	3.13698	0.00264973	0.0289697	-2.60728
D230025D16Rik	0.241711	4.68893	3.13551	0.00266115	0.0290647	-2.43804
Gm42253	0.880532	1.05648	3.13549	0.00266126	0.0290647	-1.77465
Nlgn2	-0.617003	5.34842	-3.13447	0.0026692	0.0291358	-2.53973
Nkg7	1.02501	1.4928	3.13388	0.00267382	0.029169	-1.79483
Lrrc3	-0.992311	-1.0153	-3.13372	0.0026751	0.029169	-1.6353
Chil3	2.68375	0.0769721	3.13132	0.00269388	0.0293581	-1.70661
H2bc13	-1.01235	0.0930883	-3.13058	0.00269975	0.0294064	-1.6943
Ap4m1	-0.281558	3.73372	-3.13018	0.00270288	0.0294248	-2.26653
Eml5	0.273747	6.65232	3.12966	0.00270697	0.0294536	-2.74402
Myef2	-0.218727	7.14543	-3.12942	0.00270885	0.0294584	-2.78896
Stam2	-0.183678	6.2604	-3.12819	0.00271864	0.0295202	-2.70124
Yipf3	-0.351389	3.89159	-3.12818	0.00271867	0.0295202	-2.28372
Taf1a	0.214928	5.33958	3.12816	0.00271887	0.0295202	-2.56694
4930481B07Rik	0.969053	0.914728	3.12749	0.0027242	0.0295431	-1.7754
Nobox	1.07716	-1.0413	3.12734	0.00272536	0.0295431	-1.66305
Peg3	-0.712192	2.62677	-3.1269	0.00272884	0.0295431	-2.08342
Serpinh1	-0.423755	6.58818	-3.12689	0.00272894	0.0295431	-2.73882
Ddr1	-0.469496	5.2775	-3.12686	0.00272917	0.0295431	-2.55882
Apol7e	1.1346	-0.288556	3.1268	0.00272966	0.0295431	-1.68703
Hapln1	1.0029	-1.03509	3.12633	0.00273343	0.0295683	-1.66212
Rbks	0.392597	4.16269	3.12605	0.00273563	0.0295764	-2.38342
Msh4	0.704566	1.25103	3.12561	0.00273914	0.0295986	-1.80194
Gm26740	1.40377	4.79264	3.12492	0.00274466	0.0296427	-2.48984
Gm38767	-1.05304	-0.0730041	-3.12387	0.00275309	0.029718	-1.69272
Gm34388	-1.15546	-1.04417	-3.12205	0.00276775	0.0298604	-1.67002
Btla	2.44438	3.71528	3.12173	0.00277029	0.029872	-2.25732
Gm40399	1.1215	-0.79676	3.12111	0.00277532	0.0299105	-1.67791
Bbs2	-0.294096	3.75236	-3.12089	0.00277709	0.0299105	-2.27711
Fam3b	-1.09113	-0.841983	-3.12075	0.00277825	0.0299105	-1.68832
Fxyd6	-0.929748	0.691885	-3.12004	0.00278395	0.0299561	-1.76715
Noc2l	-0.285348	5.03237	-3.11985	0.00278555	0.0299575	-2.54096
Gm34758	0.988795	1.56279	3.11677	0.00281061	0.0302111	-1.90692
Sapcd1	-1.00249	-0.663149	-3.11646	0.00281315	0.0302225	-1.69208
Nln	-0.195566	6.3258	-3.11623	0.00281509	0.0302252	-2.73351
Slc25a30	0.211074	5.0982	3.11607	0.00281636	0.0302252	-2.57424
Usp18	0.407574	4.67112	3.11519	0.0028236	0.030287	-2.48601
Plekhn1	-0.399467	5.08233	-3.11485	0.00282641	0.0303012	-2.55495
Serp1	0.390461	5.73491	3.1142	0.00283177	0.0303342	-2.6806
Rinl	1.02219	2.94934	3.11411	0.00283246	0.0303342	-2.15276
LOC118567423	0.647159	1.34673	3.1135	0.00283754	0.0303673	-1.88483
Fbxo36	-0.374577	3.98154	-3.11338	0.00283852	0.0303673	-2.36849
Lmx1b	1.54936	-0.347345	3.11258	0.00284508	0.0304215	-1.7372
Snx32	0.457556	2.74167	3.11211	0.002849	0.0304475	-2.11623
Icmt	-0.327934	4.0982	-3.11165	0.00285279	0.0304692	-2.3854
Oasl1	0.493773	3.82461	3.11139	0.00285499	0.0304692	-2.3277
Acvrl1	0.419838	3.1462	3.11127	0.00285595	0.0304692	-2.1838
Fzd5	-0.517333	4.11611	-3.11115	0.002857	0.0304692	-2.35041
Osm	-0.874098	1.02745	-3.11056	0.00286189	0.0305054	-1.81458
Pkd2l2	-1.23359	0.828817	-3.11037	0.00286346	0.0305062	-1.79692
Trim36	0.877168	1.21334	3.11008	0.00286591	0.0305164	-1.83543
Tmem18	0.302243	3.68485	3.1091	0.00287406	0.0305873	-2.31285
Mylk2	-1.26844	-0.845705	-3.10845	0.00287951	0.0306292	-1.70221
Akr1c19	1.36919	-1.59958	3.10719	0.00289007	0.0307237	-1.69664
Meikin	-1.04165	-0.276998	-3.10703	0.00289139	0.0307237	-1.71929
LOC118567920	-1.08781	-1.22531	-3.10631	0.00289747	0.0307722	-1.70946
3110040N11Rik	0.373332	3.34177	3.10506	0.002908	0.030868	-2.25882
Slfn1	1.19149	2.98718	3.10435	0.00291401	0.030906	-2.20799
Zhx2	0.293155	7.88402	3.10428	0.00291461	0.030906	-2.93787
Siglecg	2.55339	0.87486	3.1038	0.00291866	0.030933	-1.84005
Obsl1	-0.80928	0.328726	-3.10356	0.00292067	0.0309382	-1.77619
Tmub2	-0.222482	4.29464	-3.10278	0.00292729	0.030955	-2.44352
Rnf144a	0.972639	3.38091	3.10271	0.00292793	0.030955	-2.27608
Mir155hg	0.839913	1.89036	3.10268	0.00292815	0.030955	-2.00753
Iqgap2	1.08793	5.2229	3.10266	0.00292832	0.030955	-2.63508
Dhx35	-0.236662	4.93607	-3.10235	0.00293101	0.0309643	-2.56753
Phyhip	-1.26326	-1.3572	-3.1022	0.00293223	0.0309643	-1.71646
Cyb5a	0.468843	4.8551	3.10175	0.00293612	0.0309746	-2.57452
Bnc1	-0.622287	4.83295	-3.10173	0.00293624	0.0309746	-2.55091
Aoc3	-0.796667	1.72733	-3.10033	0.00294821	0.03107	-1.93157
Zeb2	0.212156	8.85725	3.10032	0.00294833	0.03107	-3.02496
Ttc32	0.388701	2.9178	3.09984	0.00295243	0.0310824	-2.18498
Arnt2	0.765537	1.87532	3.09983	0.00295255	0.0310824	-1.96085
Kmt5a	-0.197907	5.36796	-3.09964	0.00295414	0.0310831	-2.66024
Ugp2	0.25115	6.57665	3.09817	0.00296677	0.0311999	-2.82282
Ss18l2	0.602646	1.66339	3.0969	0.00297771	0.0312989	-1.93122
Stat4	1.47937	4.74229	3.09469	0.00299685	0.0314837	-2.54474
Ankrd9	-0.932422	0.510382	-3.09437	0.00299965	0.0314837	-1.80394
Gm32719	-0.290846	3.90268	-3.09434	0.00299991	0.0314837	-2.37753
Uhrf1	-0.344377	4.94697	-3.0939	0.00300376	0.0315079	-2.60843
Selplg	0.984664	4.39372	3.09307	0.00301099	0.0315675	-2.50659
Gabrr2	1.68708	0.832136	3.0926	0.00301508	0.0315942	-1.87416
Rusc2	-0.40707	3.69559	-3.09236	0.00301714	0.0315995	-2.34211
Slc39a6	-0.297177	4.04563	-3.09173	0.0030227	0.0316242	-2.42607
Ppef2	0.697371	1.55662	3.09152	0.00302455	0.0316242	-1.93299
Tlr8	0.507135	4.53384	3.09117	0.00302756	0.0316242	-2.51954
Rn7s2	0.367389	6.62621	3.09117	0.00302757	0.0316242	-2.84381
Plekha1	0.229569	5.71261	3.09106	0.00302852	0.0316242	-2.72332
Rab1a	0.195714	7.04579	3.09103	0.00302879	0.0316242	-2.88797
Gm39821	1.40874	-1.53045	3.09018	0.00303634	0.0316847	-1.73944
Cox18	0.377278	3.15211	3.09002	0.00303768	0.0316847	-2.25864
Adamts12	-0.55099	5.59844	-3.08917	0.00304521	0.0317324	-2.70874
Abhd13	0.260771	5.44469	3.08915	0.00304536	0.0317324	-2.70042
Gm33597	-1.07948	-0.676441	-3.08782	0.00305717	0.031826	-1.76951
Acp5	0.382171	4.23113	3.08778	0.00305747	0.031826	-2.49176
Sntb2	-0.210782	7.10632	-3.08702	0.00306424	0.0318803	-2.90581
Gm39286	-1.09665	-0.439964	-3.08663	0.00306766	0.0318996	-1.77028
Kcnq4	1.06041	0.323238	3.08619	0.00307157	0.0319121	-1.82164
Pum3	-0.224973	6.03339	-3.08614	0.00307199	0.0319121	-2.78643
Acad12	0.607361	1.70362	3.08527	0.0030798	0.031977	-1.99195
Spaca9	1.15427	-0.942068	3.08496	0.00308258	0.0319897	-1.76713
Nuf2	-0.508801	3.76589	-3.08466	0.00308518	0.0320003	-2.37163
Gm40522	1.35042	-0.778846	3.08384	0.00309254	0.0320505	-1.78159
Qars	-0.252411	5.56534	-3.08368	0.00309399	0.0320505	-2.72634
Phlpp2	-0.162869	6.23778	-3.0836	0.00309473	0.0320505	-2.81071
Pdzrn4	-0.832908	0.918969	-3.08304	0.00309971	0.0320859	-1.87409
Dnajb6	0.159171	6.91272	3.08167	0.00311206	0.0321974	-2.90111
Polm	-0.423558	4.51466	-3.08114	0.00311683	0.0322234	-2.55852
Rgs8	1.12682	-0.277963	3.08104	0.00311773	0.0322234	-1.79891
Dok5	-0.979548	0.795479	-3.08037	0.00312371	0.0322689	-1.8751
Klf2	0.645257	3.68837	3.08005	0.00312664	0.0322828	-2.4129
Map4k5	-0.170356	5.81904	-3.07971	0.00312975	0.0322829	-2.77002
Tnks1bp1	-0.413923	6.11929	-3.0797	0.00312981	0.0322829	-2.80766
1700123O20Rik	0.395465	3.02051	3.0793	0.0031334	0.0323036	-2.24842
Kif22	-0.396969	3.77121	-3.07536	0.00316933	0.0326575	-2.41262
Acly	-0.159521	6.53493	-3.07298	0.00319114	0.0328657	-2.88636
Thyn1	0.642186	1.53244	3.07222	0.00319815	0.0329213	-2.00048
Slc39a14	-0.488671	7.11868	-3.07149	0.00320495	0.032968	-2.94315
Acad11	0.378807	3.23128	3.07138	0.00320592	0.032968	-2.34164
Ltb	1.63614	1.92282	3.07098	0.00320963	0.0329896	-2.03867
Speg	-0.748964	1.84301	-3.0707	0.00321229	0.0329952	-1.98982
Fam169b	1.42185	4.40657	3.07057	0.00321341	0.0329952	-2.60232
Gm42190	1.06208	0.297822	3.06831	0.00323448	0.0331735	-1.86734
Icam1	0.77655	3.55118	3.06825	0.00323504	0.0331735	-2.38616
Ptpn7	0.657814	3.39797	3.06804	0.00323701	0.0331735	-2.35665
Esco1	0.339266	6.5199	3.06801	0.00323728	0.0331735	-2.90375
Gm41251	-1.17049	-0.570891	-3.06602	0.00325593	0.0333455	-1.82083
Dip2a	-0.322825	5.94258	-3.06587	0.00325732	0.0333455	-2.81689
Gm35520	1.27448	-1.53441	3.06526	0.00326304	0.0333873	-1.80013
Manea	0.418475	4.79894	3.06501	0.00326537	0.0333944	-2.66024
Srek1	-0.151828	7.13467	-3.0638	0.00327683	0.0334813	-2.96891
Ido2	1.02191	2.6091	3.06377	0.00327715	0.0334813	-2.21578
[truncated: 18,424 more rows]

## Sheet: ARvsR
	logFC	AveExpr	t	P.Value	adj.P.Val	B
Krt77	-5.89493	0.335363	-12.9583	5.29035e-19	1.08045e-14	31.7829
Flg2	-5.98735	0.106104	-12.3772	3.94179e-18	4.02516e-14	29.9525
Klrh1	3.79786	1.31155	11.4693	9.90192e-17	6.7409e-13	26.9326
Dmkn	-5.26224	-0.112453	-11.0458	4.6107e-16	2.21729e-12	25.5577
Robo1	-0.481173	6.93076	-11.0012	5.42842e-16	2.21729e-12	25.8872
Per3	-0.732311	4.96041	-10.8138	1.08085e-15	3.67904e-12	25.3607
Dbp	-1.5927	1.61361	-10.134	1.35873e-14	3.96418e-11	22.8016
Dsg1a	-4.92779	0.348637	-10.0861	1.62696e-14	4.00584e-11	22.3288
Cttnbp2	-1.95713	2.2465	-10.0644	1.76529e-14	4.00584e-11	22.6592
Kprp	-3.80209	-0.690065	-10.0132	2.14126e-14	4.3731e-11	21.8754
Pof1b	-4.63376	0.653818	-9.92867	2.94715e-14	5.47178e-11	21.81
Gm23971	1.46879	3.96407	9.80986	4.62218e-14	7.54516e-11	21.7406
Tcp11x2	1.67539	2.30457	9.79976	4.80277e-14	7.54516e-11	21.6602
Serpinb7	-3.00104	-0.761024	-9.74123	5.99811e-14	8.74996e-11	20.8271
Elovl4	-4.00421	-0.53325	-9.71236	6.69389e-14	9.11396e-11	20.869
Sdk1	-1.39576	4.12816	-9.61317	9.76583e-14	1.24655e-10	20.9563
Slc24a3	-1.11672	4.55469	-9.46788	1.70093e-13	2.04342e-10	20.37
Skint10	-4.3968	-0.280873	-9.44254	1.87414e-13	2.12642e-10	19.9775
Col25a1	-2.15969	0.27845	-9.40529	2.1615e-13	2.32338e-10	19.9023
Scel	-3.5661	1.57371	-9.36477	2.52463e-13	2.57803e-10	19.9819
Fam83a	-1.84728	1.95952	-9.26978	3.6355e-13	3.53561e-10	19.7189
Krt1	-5.30707	-0.109354	-9.23132	4.21474e-13	3.91262e-10	19.2568
Tnn	-2.61814	3.584	-9.21903	4.41872e-13	3.92363e-10	19.5022
Kcnj15	-2.03425	0.285938	-9.14789	5.81082e-13	4.94477e-10	18.9794
Il15	0.512179	7.13763	9.06856	7.89007e-13	6.29714e-10	18.5994
Slc16a10	0.671583	5.90453	9.06444	8.01672e-13	6.29714e-10	18.7025
Atp13a4	-1.89784	2.07567	-9.04434	8.66339e-13	6.47388e-10	18.8776
Cdsn	-2.44134	-0.0508687	-9.03807	8.87572e-13	6.47388e-10	18.5387
Mboat2	-1.93314	1.96382	-8.96465	1.17869e-12	8.30081e-10	18.5762
Bpifc	-3.43135	-0.295742	-8.94744	1.25982e-12	8.57641e-10	18.1871
Pou2f3	-3.91343	-0.136414	-8.86581	1.728e-12	1.13842e-09	17.8976
Myo3b	1.42576	4.11016	8.84211	1.89419e-12	1.20569e-09	18.0667
Sez6l	-4.36093	0.331017	-8.83486	1.94819e-12	1.20569e-09	17.8775
Cobl	-2.22606	2.44245	-8.77453	2.46173e-12	1.4787e-09	17.8732
Krtdap	-3.50332	-0.942786	-8.74783	2.73042e-12	1.59324e-09	17.3729
Gbp5	0.612321	6.47066	8.64432	4.08209e-12	2.31579e-09	17.0228
Il20rb	-0.883688	4.04448	-8.57765	5.29091e-12	2.92044e-09	17.0162
Gm19765	1.34248	2.80371	8.52514	6.49115e-12	3.3966e-09	16.9279
Abca12	-3.74877	0.801111	-8.52428	6.51302e-12	3.3966e-09	16.8081
Egr3	-0.923158	3.3312	-8.51884	6.65249e-12	3.3966e-09	16.8609
Spink5	-4.34652	-0.234548	-8.4326	9.31044e-12	4.63773e-09	16.332
Tmprss13	-2.37522	-0.863909	-8.41243	1.00729e-11	4.89805e-09	16.1066
Gzmc	-3.08418	0.977755	-8.38506	1.12079e-11	5.32325e-09	16.3053
Majin	1.48716	3.16527	8.37534	1.16413e-11	5.40339e-09	16.3502
Calm4	-3.28674	-0.943467	-8.29853	1.57135e-11	7.13147e-09	15.726
Tef	-0.515098	5.07105	-8.24724	1.92011e-11	8.48682e-09	15.6129
Nol4	-2.88623	1.74804	-8.24288	1.95309e-11	8.48682e-09	15.8415
Grem1	-1.56106	4.15271	-8.21402	2.18645e-11	9.30287e-09	15.596
Krt10	-2.47799	2.87858	-8.10894	3.29834e-11	1.37474e-08	15.3264
Krt5	-5.21481	0.11955	-8.09598	3.46993e-11	1.41733e-08	15.1466
Pdcd1	2.13946	2.37298	8.04311	4.26811e-11	1.70917e-08	15.0884
Gm5431	0.87333	3.91835	8.03158	4.4654e-11	1.75378e-08	14.9433
Fhod3	1.14508	5.90318	8.01786	4.71188e-11	1.81567e-08	14.6567
Gm12223	1.53081	3.75543	8.00159	5.02218e-11	1.89941e-08	14.8748
Gm30507	1.68824	1.92944	7.99617	5.12989e-11	1.90487e-08	14.9117
Col28a1	1.65217	2.02025	7.96361	5.82816e-11	2.12551e-08	14.7828
Grip1	-2.90348	1.67127	-7.95889	5.93683e-11	2.12716e-08	14.7675
Epha4	-1.32629	3.13714	-7.92791	6.70366e-11	2.3605e-08	14.6079
Epb41l3	-0.965578	3.87039	-7.91439	7.06835e-11	2.44673e-08	14.4781
Gm2164	-2.39137	0.635204	-7.9015	7.43493e-11	2.53073e-08	14.4878
Gm34425	1.86221	0.809583	7.86523	8.57119e-11	2.86966e-08	14.2842
Trim30a	0.61751	7.6966	7.81914	1.027e-10	3.38296e-08	13.6945
Sema6d	-0.385774	6.51988	-7.78382	1.17963e-10	3.82406e-08	13.648
Fam20c	1.40418	3.1681	7.75696	1.31076e-10	4.18276e-08	13.9792
E130102H24Rik	0.65518	5.04239	7.73332	1.43818e-10	4.51875e-08	13.6522
Gm16863	-2.3517	-1.10672	-7.72378	1.49305e-10	4.62008e-08	13.5856
Dsc1	-3.33689	-0.368417	-7.71696	1.53356e-10	4.67461e-08	13.6797
Cpa4	-3.08099	-0.862405	-7.6968	1.65985e-10	4.98515e-08	13.544
Gm46571	2.13378	-0.00588454	7.63269	2.13483e-10	6.31878e-08	13.2938
Cdc25b	-0.797521	4.05004	-7.56942	2.73674e-10	7.93485e-08	13.1112
Gnai1	-2.12222	1.43766	-7.5674	2.75853e-10	7.93485e-08	13.2838
Phf11a	1.43678	2.44004	7.54757	2.98188e-10	8.4582e-08	13.2112
Fam241a	0.781058	4.2546	7.52543	3.25273e-10	9.10007e-08	12.945
Tacr2	-3.26798	-0.209559	-7.50087	3.58214e-10	9.88622e-08	12.9316
Nccrp1	-2.9897	-1.09011	-7.48993	3.73929e-10	1.01823e-07	12.7645
Gm31066	-3.00934	-0.850085	-7.45744	4.24809e-10	1.14156e-07	12.6973
Chit1	-2.23757	-0.0110933	-7.43168	4.70021e-10	1.24665e-07	12.6618
Cpt1a	-0.593847	6.73077	-7.41596	4.99958e-10	1.30906e-07	12.195
Prickle2	-0.92911	4.19862	-7.40758	5.16669e-10	1.33569e-07	12.4605
Parp11	0.494644	7.75987	7.40383	5.24332e-10	1.33855e-07	12.0644
Ifng	1.88901	0.397476	7.3839	5.67029e-10	1.42968e-07	12.4452
C4b	0.838111	6.25742	7.36042	6.21782e-10	1.53376e-07	12.05
Hps3	0.501015	6.38701	7.35979	6.23327e-10	1.53376e-07	12.0211
Tenm2	-1.672	2.40923	-7.34174	6.69084e-10	1.62675e-07	12.4183
Phf11b	1.05988	4.04651	7.33738	6.80647e-10	1.6354e-07	12.2589
Shank1	1.23362	4.3418	7.32269	7.21055e-10	1.71234e-07	12.1663
Tm6sf2	1.33701	1.97912	7.24764	9.68067e-10	2.27251e-07	12.0785
Sh3rf2	-2.51244	0.91697	-7.24134	9.9229e-10	2.3029e-07	12.0329
Fam25c	-2.49268	-1.13747	-7.23472	1.0184e-09	2.33695e-07	11.816
Kcnk13	0.965794	4.91841	7.23119	1.03262e-09	2.34324e-07	11.73
Il20ra	-2.1971	0.437375	-7.20027	1.16581e-09	2.61642e-07	11.862
Wnt3	-2.65116	-0.16073	-7.19725	1.17971e-09	2.61882e-07	11.7881
Ubash3b	0.29695	7.88371	7.18659	1.23009e-09	2.70131e-07	11.203
Greb1l	0.411259	6.10625	7.15719	1.38053e-09	2.99941e-07	11.2556
Elmod1	-2.75243	-0.341205	-7.11763	1.61225e-09	3.44769e-07	11.4844
Lce1m	-2.80694	-1.08621	-7.11631	1.62061e-09	3.44769e-07	11.3918
Ptprg	-0.874273	5.87452	-7.11277	1.64324e-09	3.45978e-07	11.1024
Zfp36l1	-0.417299	6.55189	-7.07539	1.9027e-09	3.96519e-07	10.8841
Gm830	1.92428	1.22011	7.07009	1.94266e-09	4.00757e-07	11.3707
Crabp1	-2.49438	0.943418	-7.04307	2.15965e-09	4.40916e-07	11.2997
A530032D15Rik	1.31681	2.81203	7.04062	2.18051e-09	4.40916e-07	11.2516
Frmd4a	-0.465098	8.88463	-7.01753	2.38709e-09	4.74284e-07	10.4471
Ndufs2	-0.390112	4.75155	-7.0152	2.40894e-09	4.74284e-07	10.8686
Adgrl3	-0.848572	5.81121	-7.01454	2.41519e-09	4.74284e-07	10.7199
Gm94	-2.74486	-1.21862	-7.00421	2.51493e-09	4.89166e-07	10.9876
Egfr	-0.657968	5.37528	-6.9963	2.59416e-09	4.99817e-07	10.7128
Srebf2	-0.601835	6.40908	-6.98527	2.70876e-09	5.17019e-07	10.5485
Rps8	-0.416476	6.83403	-6.95439	3.05706e-09	5.78095e-07	10.383
Gm38510	1.51739	1.85337	6.94569	3.16296e-09	5.92634e-07	10.9392
Mdfic	0.53677	7.34038	6.94254	3.20229e-09	5.94549e-07	10.2997
Il7	0.758354	5.43163	6.93249	3.33083e-09	6.12843e-07	10.4772
Lor	-2.59075	-1.01964	-6.90977	3.64072e-09	6.63632e-07	10.646
Pde6a	-1.00296	3.05388	-6.90759	3.67186e-09	6.63632e-07	10.6859
Atp10b	-2.78903	0.304655	-6.90132	3.76306e-09	6.74149e-07	10.7364
Lce1a1	-2.48266	-1.17116	-6.89839	3.80652e-09	6.76004e-07	10.5909
Mamdc2	-1.58636	2.74105	-6.88498	4.01159e-09	7.04752e-07	10.6115
Sh3bgrl2	-0.732751	6.50346	-6.88334	4.03741e-09	7.04752e-07	10.1316
Asprv1	-2.52572	-0.225197	-6.86798	4.28754e-09	7.36439e-07	10.5749
Hrnr	-3.20136	-0.735022	-6.8667	4.30911e-09	7.36439e-07	10.5431
H2-Aa	0.888594	7.84238	6.86417	4.35203e-09	7.36439e-07	9.95701
Gm16364	0.9502	2.89664	6.86351	4.36317e-09	7.36439e-07	10.5479
Casp12	0.73675	5.93763	6.82532	5.06629e-09	8.48106e-07	9.99755
Hr	-1.25415	4.40632	-6.81299	5.31659e-09	8.8277e-07	10.1182
Skint1	-2.98567	-0.970254	-6.80839	5.41318e-09	8.9156e-07	10.3124
Acer1	-2.08393	-0.99042	-6.80392	5.50856e-09	9.00011e-07	10.2646
Fgfr2	-0.543298	7.0808	-6.79639	5.67303e-09	9.19526e-07	9.74259
Dhcr24	-1.05212	3.52987	-6.77921	6.06714e-09	9.75664e-07	10.1183
Itprid1	0.831385	4.42129	6.7735	6.20417e-09	9.89904e-07	10.021
LOC118568470	2.29329	0.732397	6.76519	6.40901e-09	1.01466e-06	10.2104
Ffar4	2.47607	-0.836799	6.7472	6.87556e-09	1.08015e-06	9.98695
Xkr4	-1.45188	1.55102	-6.72024	7.63927e-09	1.19097e-06	10.0847
Gm37004	1.92655	1.64067	6.71609	7.76424e-09	1.20128e-06	10.0775
Ifi47	0.410032	6.58563	6.70955	7.96481e-09	1.22305e-06	9.47243
Cd8a	1.81334	3.83201	6.69277	8.50406e-09	1.29611e-06	9.83072
Wnt5a	-1.3294	4.02137	-6.67598	9.0803e-09	1.37368e-06	9.64181
H1f2	-0.577278	6.24914	-6.64623	1.01977e-08	1.53138e-06	9.25242
Pcdh7	-1.17884	5.4364	-6.63702	1.0571e-08	1.57585e-06	9.32529
Cbr3	-1.61991	-0.300253	-6.63492	1.06579e-08	1.57729e-06	9.7241
Bnc2	-0.851331	5.98173	-6.63202	1.07792e-08	1.58376e-06	9.23084
Flg	-2.36578	0.769002	-6.61291	1.16131e-08	1.6941e-06	9.69073
Tmem176b	0.770966	6.81277	6.60726	1.18716e-08	1.70953e-06	9.0542
4930529K09Rik	1.78912	0.826808	6.60694	1.18863e-08	1.70953e-06	9.64959
Smoc2	-2.1211	0.362503	-6.5999	1.2217e-08	1.74481e-06	9.63418
Tcrg	1.77762	2.09125	6.55943	1.43039e-08	2.02867e-06	9.48345
Pxylp1	-0.924126	5.65689	-6.55456	1.45774e-08	2.0532e-06	8.96138
Rorb	1.62604	0.13886	6.54704	1.50111e-08	2.08863e-06	9.38415
H2-Eb1	0.748724	7.09973	6.54665	1.50335e-08	2.08863e-06	8.78977
Gng12	0.361429	7.47661	6.53861	1.55118e-08	2.14053e-06	8.71939
Fcrls	-2.40172	-0.268946	-6.53659	1.56344e-08	2.14296e-06	9.33182
2310050C09Rik	-2.55134	-1.32028	-6.53431	1.57738e-08	2.14765e-06	9.27779
Tbxas1	0.812628	6.26204	6.52584	1.63026e-08	2.20495e-06	8.8101
Grik2	-1.29133	2.66332	-6.52385	1.64289e-08	2.20742e-06	9.25571
H4c12	-1.15793	2.26477	-6.51161	1.72306e-08	2.30001e-06	9.2618
Fads2b	-2.18965	-1.37087	-6.49453	1.84145e-08	2.42937e-06	9.12153
Slfn8	0.381447	7.21033	6.49421	1.84377e-08	2.42937e-06	8.57947
Gm39606	1.87364	-1.19314	6.48598	1.90378e-08	2.49236e-06	9.05112
Arhgap40	-2.11686	-0.380076	-6.4581	2.12169e-08	2.75995e-06	9.05698
Sptlc3	-1.85518	0.578996	-6.44939	2.1948e-08	2.83698e-06	9.08207
Serpinb2	-2.62045	-0.663628	-6.43566	2.31503e-08	2.96836e-06	8.97684
Apol10b	1.04742	4.13739	6.4345	2.3255e-08	2.96836e-06	8.78124
Tmprss11g	-2.21858	-1.2678	-6.43166	2.35127e-08	2.98261e-06	8.91368
Golga2	-0.367925	4.99643	-6.41204	2.53753e-08	3.19901e-06	8.51502
Ybx1	-0.304617	6.99395	-6.40687	2.58893e-08	3.24379e-06	8.25174
H2ac10	-1.46912	0.868967	-6.37031	2.98362e-08	3.71552e-06	8.79027
Irs2	0.547042	5.90684	6.36721	3.0198e-08	3.73778e-06	8.22505
Tubb3	-1.67091	0.385081	-6.35555	3.15944e-08	3.88706e-06	8.72017
Gm38828	2.20427	0.0626791	6.35215	3.20147e-08	3.91519e-06	8.66731
Gm31815	1.03688	3.45781	6.34474	3.2948e-08	4.00534e-06	8.51333
Peg3	-1.31811	2.62677	-6.34206	3.32915e-08	4.02314e-06	8.59367
Fem1c	0.361627	5.61798	6.33072	3.47876e-08	4.17922e-06	8.12565
Aloxe3	-2.46888	-0.494028	-6.32275	3.58792e-08	4.28515e-06	8.57267
Clca3a2	-3.0348	2.80154	-6.31725	3.66523e-08	4.35203e-06	8.50984
Apol11a	1.77168	0.40085	6.31051	3.76219e-08	4.44134e-06	8.52263
Prrx1	-0.784498	5.14666	-6.3005	3.91095e-08	4.59043e-06	8.057
Tmem176a	0.843228	4.70313	6.29797	3.94936e-08	4.60902e-06	8.14978
H1f5	-0.860373	4.24425	-6.29605	3.97891e-08	4.61712e-06	8.17157
Sts	-0.913149	2.46598	-6.29418	4.00787e-08	4.62445e-06	8.41142
Tbx3	-1.02842	2.47632	-6.27625	4.29589e-08	4.92893e-06	8.33257
H2ac20	-1.19256	1.51663	-6.27023	4.3971e-08	5.01686e-06	8.41274
Igsf10	-1.84906	2.07613	-6.24006	4.94161e-08	5.60681e-06	8.24834
Tchh	-2.58145	-0.757051	-6.23574	5.0248e-08	5.66969e-06	8.24832
Nr1d1	-1.20077	3.52624	-6.22895	5.15852e-08	5.7886e-06	8.02949
Dsg1b	-3.11031	-0.488618	-6.21444	5.45599e-08	6.08895e-06	8.18383
Cacna1a	1.25038	4.04793	6.20764	5.60128e-08	6.21712e-06	7.9256
Phf11d	0.853321	5.83755	6.20578	5.64162e-08	6.22804e-06	7.64026
Ifi44l	0.996533	4.87357	6.202	5.72473e-08	6.28581e-06	7.77434
Slc12a3	-2.21631	3.15267	-6.19831	5.80681e-08	6.34184e-06	7.98223
Abca5	-1.03313	1.93582	-6.19479	5.88634e-08	6.38529e-06	8.09976
Chn2	0.878829	5.27971	6.19379	5.90912e-08	6.38529e-06	7.66112
Adam12	-0.635366	6.89386	-6.18499	6.11341e-08	6.57127e-06	7.41347
Cemip	-1.26533	3.6802	-6.18024	6.22653e-08	6.65782e-06	7.80442
Klrc2	1.41763	1.03703	6.17526	6.34746e-08	6.75178e-06	8.0705
Sbp	-2.39953	-1.32853	-6.16539	6.59377e-08	6.97743e-06	7.96202
Plaat3	0.569787	5.44649	6.15023	6.99102e-08	7.35967e-06	7.46103
Trim29	-2.44311	0.648223	-6.14635	7.09653e-08	7.43243e-06	7.96607
Gm31983	1.24809	3.0713	6.12587	7.67944e-08	8.0019e-06	7.76055
H1f4	-0.6017	6.04949	-6.12385	7.73968e-08	8.02373e-06	7.26765
Spink10	0.631469	3.62995	6.11819	7.91027e-08	8.15916e-06	7.62043
Tnr	1.9762	2.76707	6.11242	8.08807e-08	8.30063e-06	7.7509
Gm31775	1.78016	-0.16603	6.10799	8.22735e-08	8.40136e-06	7.77744
Gm7592	1.06967	2.79526	6.0777	9.2452e-08	9.39376e-06	7.60235
Lce1c	-2.24389	-1.40201	-6.06798	9.59747e-08	9.692e-06	7.59804
Nrg1	-0.482724	5.26747	-6.06701	9.63363e-08	9.692e-06	7.14692
Ace2	-2.02706	-1.52922	-6.05818	9.96616e-08	9.9774e-06	7.55435
Gm32275	0.899668	2.49049	6.05629	1.00392e-07	1.00015e-05	7.54972
Gm17399	0.646509	4.07793	6.04314	1.05599e-07	1.04473e-05	7.26301
Pde11a	-1.76416	3.07544	-6.04242	1.0589e-07	1.04473e-05	7.39748
Arl6ip5	-0.280229	6.65122	-6.01946	1.15657e-07	1.13561e-05	6.80817
Cfl1	-0.320202	7.10725	-6.01051	1.19705e-07	1.16973e-05	6.72656
Srpx2	-1.31815	2.34185	-5.99848	1.25363e-07	1.21918e-05	7.33042
Tnfsf10	0.824184	6.82845	5.97678	1.36254e-07	1.31882e-05	6.64642
Lpcat4	-0.759881	4.42942	-5.95599	1.47562e-07	1.42154e-05	6.86204
Mir17hg	0.695714	3.83602	5.93905	1.5746e-07	1.50867e-05	6.91412
Gm31955	1.45214	-0.841367	5.93801	1.58084e-07	1.50867e-05	7.12859
Atp8a2	0.719252	3.46174	5.91219	1.74516e-07	1.65774e-05	6.87466
5430416N02Rik	0.48289	4.67332	5.90948	1.76338e-07	1.66729e-05	6.66701
Gm33228	0.959035	3.14903	5.90784	1.77445e-07	1.67002e-05	6.91532
Hephl1	-2.64618	-0.830107	-5.90243	1.81161e-07	1.69718e-05	7.04797
Sirpa	0.500407	6.55415	5.9007	1.82365e-07	1.70066e-05	6.37951
Jaml	1.01823	3.47786	5.89659	1.85253e-07	1.71974e-05	6.81897
Gm12436	-2.06724	-1.00914	-5.89405	1.87063e-07	1.72869e-05	7.00027
Dsc3	-4.16032	1.93031	-5.8914	1.88968e-07	1.73842e-05	7.0092
Emx2os	-1.06392	1.53098	-5.8894	1.9042e-07	1.74392e-05	6.99067
1700067K01Rik	1.54385	0.690128	5.88617	1.92784e-07	1.75769e-05	7.01625
Ivl	-2.05978	-1.19904	-5.8704	2.04765e-07	1.85863e-05	6.91047
3110083C13Rik	1.03477	1.86426	5.86241	2.11116e-07	1.90779e-05	6.89688
Mat2a	0.346207	6.38584	5.85758	2.15041e-07	1.9347e-05	6.23283
Pimreg	-1.17393	1.67768	-5.85552	2.16746e-07	1.94149e-05	6.85884
LOC100041708	1.26525	2.46611	5.8506	2.20858e-07	1.96969e-05	6.80885
Apol7c	1.61898	0.0219021	5.84092	2.29167e-07	2.02091e-05	6.82803
Bora	-0.344581	5.34587	-5.84048	2.2956e-07	2.02091e-05	6.29038
Myo1b	-0.523393	7.45682	-5.84036	2.29663e-07	2.02091e-05	6.04222
Adra2a	-1.53334	0.796373	-5.83934	2.3056e-07	2.02091e-05	6.84569
Cyp4f39	-2.34978	-1.22036	-5.83347	2.35778e-07	2.05781e-05	6.7851
Polr1b	-0.420923	4.93935	-5.83031	2.38645e-07	2.07397e-05	6.30122
Lag3	0.846896	2.6145	5.81232	2.55596e-07	2.20288e-05	6.63818
Cenpp	-0.387459	5.55812	-5.81228	2.55635e-07	2.20288e-05	6.15339
Cd3g	2.44496	2.94415	5.80096	2.6691e-07	2.29038e-05	6.62562
Fam3c	-0.278439	7.4403	-5.79906	2.68848e-07	2.29735e-05	5.89523
Lbh	0.493751	6.9246	5.79528	2.72754e-07	2.32102e-05	5.94766
Rem1	-1.16202	1.49224	-5.7917	2.76494e-07	2.34308e-05	6.65067
Spo11	1.56822	0.301145	5.79049	2.77774e-07	2.3442e-05	6.6652
Gm33922	1.61882	-0.574523	5.78889	2.79467e-07	2.34879e-05	6.62819
Apln	0.894616	3.50533	5.7868	2.81702e-07	2.35787e-05	6.41961
Tfap2c	-2.07729	-1.14937	-5.78172	2.8721e-07	2.39416e-05	6.59835
Ubd	0.710438	3.42196	5.76351	3.07826e-07	2.55558e-05	6.33573
C230024C17Rik	1.78756	-1.06213	5.76173	3.09923e-07	2.56257e-05	6.50268
Il1rl2	-0.711872	3.88536	-5.75967	3.12364e-07	2.57235e-05	6.21138
Olfr91	1.34299	1.25492	5.75778	3.14619e-07	2.58051e-05	6.55168
Plaat5	1.91489	0.126546	5.75059	3.23339e-07	2.63827e-05	6.51617
2810021J22Rik	0.533011	4.11462	5.74986	3.24245e-07	2.63827e-05	6.15772
Phactr1	1.08182	7.72684	5.74581	3.2927e-07	2.66852e-05	5.68631
Gca	0.480725	4.63803	5.74168	3.34484e-07	2.70006e-05	6.04023
Ctss	0.619433	8.05801	5.7393	3.37531e-07	2.71394e-05	5.63148
Ier2	-0.690483	4.48257	-5.73452	3.43712e-07	2.7528e-05	6.02597
Fbln1	-1.48896	0.619885	-5.73257	3.46278e-07	2.75355e-05	6.46333
Gm30985	1.16681	1.24014	5.7324	3.46502e-07	2.75355e-05	6.45818
Brinp3	-1.3303	5.03069	-5.73107	3.48255e-07	2.75675e-05	5.90224
Zfp946	0.486864	4.26258	5.72907	3.50917e-07	2.76709e-05	6.05405
Ccl4	1.53439	0.855348	5.72633	3.54588e-07	2.78529e-05	6.44284
Mex3c	0.34972	5.77063	5.71736	3.66872e-07	2.87074e-05	5.78372
Grhl3	-2.23748	0.126266	-5.71584	3.69005e-07	2.87641e-05	6.40395
Dlgap5	-0.658821	4.08917	-5.71147	3.75183e-07	2.91344e-05	5.9914
Notum	-1.21929	3.36693	-5.70347	3.86751e-07	2.98078e-05	6.08145
Pdpn	-1.01161	3.01001	-5.70302	3.87417e-07	2.98078e-05	6.13126
Cd8b1	2.0333	2.66434	5.70236	3.88384e-07	2.98078e-05	6.26101
Slpi	-0.789265	2.8552	-5.70147	3.89692e-07	2.98078e-05	6.14094
4930431F10Rik	1.47936	-1.04348	5.69531	3.98914e-07	3.03993e-05	6.26601
Fgfr1	-0.766475	4.69663	-5.69371	4.01349e-07	3.04712e-05	5.82044
Crkl	0.275924	6.53615	5.69135	4.04951e-07	3.06308e-05	5.5916
Dse	0.470587	5.47187	5.68486	4.15055e-07	3.12792e-05	5.70919
Klre1	1.22301	1.44395	5.68117	4.20907e-07	3.1507e-05	6.26773
Gm51794	-1.38557	-0.524165	-5.68101	4.21164e-07	3.1507e-05	6.27135
H2-DMb1	0.652586	4.38683	5.67357	4.33214e-07	3.22902e-05	5.83232
Crybg1	-0.291734	6.73572	-5.65395	4.66651e-07	3.46561e-05	5.42336
Trmt10c	0.544743	3.65773	5.65024	4.73253e-07	3.5019e-05	5.86587
Lypd5	-2.1006	-1.30961	-5.64742	4.78347e-07	3.52682e-05	6.12014
Mbnl3	-0.297023	6.86763	-5.64495	4.8283e-07	3.53871e-05	5.37356
Lce1d	-1.80873	-1.64428	-5.64463	4.83425e-07	3.53871e-05	6.0927
Cysltr2	0.867502	3.31322	5.64106	4.90006e-07	3.57407e-05	5.90501
Pi15	-1.6597	-0.687233	-5.63939	4.93111e-07	3.58391e-05	6.10898
Ccn5	-2.38372	2.84975	-5.63551	5.00399e-07	3.62399e-05	5.92577
Asb11	1.65515	-0.264274	5.63333	5.04557e-07	3.63563e-05	6.08128
Chl1	-1.69481	2.88157	-5.6328	5.05567e-07	3.63563e-05	5.894
Cd274	0.455686	6.74716	5.62884	5.13188e-07	3.67749e-05	5.33619
Aebp1	-1.01974	5.02099	-5.623	5.24659e-07	3.74654e-05	5.51241
Cpxm1	-1.57136	3.13767	-5.61684	5.37027e-07	3.8215e-05	5.77768
4933417E11Rik	1.88297	1.96604	5.606	5.59508e-07	3.96765e-05	5.97922
Pcdh15	-1.17614	6.33847	-5.59812	5.76423e-07	4.07346e-05	5.26335
Krt28	-1.75347	-1.13622	-5.58679	6.01635e-07	4.23696e-05	5.91418
Tppp	1.2733	1.56723	5.58271	6.10978e-07	4.28797e-05	5.89718
Gt(ROSA)26Sor	0.668731	4.96135	5.56442	6.54645e-07	4.57871e-05	5.34462
Mki67	-0.527084	7.78924	-5.56204	6.60543e-07	4.60418e-05	4.97491
Pla2g2f	-2.20371	-1.33979	-5.55395	6.81e-07	4.73063e-05	5.79644
Egr1	-0.735804	3.95777	-5.54436	7.06081e-07	4.88824e-05	5.39503
Gm46773	-0.967405	1.46455	-5.54311	7.0942e-07	4.89476e-05	5.73572
Klrd1	1.5835	3.15934	5.53862	7.21522e-07	4.96149e-05	5.58871
Mitf	0.385419	7.798	5.53648	7.27363e-07	4.97019e-05	4.89146
Abcb10	-0.706964	3.97421	-5.53575	7.2938e-07	4.97019e-05	5.37123
B3galt5	-1.43092	1.39166	-5.53549	7.30087e-07	4.97019e-05	5.70037
Igk	-0.288448	9.31688	-5.52726	7.5307e-07	5.09536e-05	4.72101
H3c7	-0.872533	2.51003	-5.52712	7.53464e-07	5.09536e-05	5.56215
Gm4890	0.580709	3.33202	5.52496	7.59634e-07	5.12014e-05	5.46333
Gm35831	1.89798	1.19409	5.52258	7.66458e-07	5.14914e-05	5.70681
Kif23	-0.650679	4.96523	-5.5161	7.8538e-07	5.25895e-05	5.12727
Nlrp4g	0.694699	3.25364	5.50779	8.10352e-07	5.40844e-05	5.40578
Ddit4	-0.603118	5.2856	-5.50499	8.18935e-07	5.44792e-05	5.05469
Gpx3	-0.866723	4.03421	-5.50038	8.33239e-07	5.51836e-05	5.20592
Tenm3	-1.29004	4.91767	-5.49984	8.34928e-07	5.51836e-05	5.10307
4833411C07Rik	1.6158	-1.76967	5.47848	9.04752e-07	5.93702e-05	5.48726
Gm12865	1.33829	1.08804	5.47765	9.0757e-07	5.93702e-05	5.55167
Erap1	0.242672	7.34845	5.47702	9.09719e-07	5.93702e-05	4.71191
Timm9	0.361718	4.86701	5.47697	9.09899e-07	5.93702e-05	5.02883
Arhgap12	0.23492	7.39955	5.47524	9.1583e-07	5.95669e-05	4.69846
Il18r1	1.17663	4.12999	5.46075	9.67046e-07	6.26984e-05	5.11151
Racgap1	-0.58488	4.74861	-5.45599	9.84492e-07	6.3605e-05	4.95064
Ciita	0.692903	7.29626	5.45524	9.87258e-07	6.3605e-05	4.64276
Slc9a8	-0.352672	6.44059	-5.44207	1.03727e-06	6.65674e-05	4.67287
2510022D24Rik	-0.631267	3.39062	-5.44143	1.03976e-06	6.65674e-05	5.11923
Lipk	-1.83663	-1.2326	-5.42977	1.08623e-06	6.9325e-05	5.36452
Mfap4	-1.73376	0.719469	-5.42588	1.10218e-06	7.01241e-05	5.35632
Zfp366	1.08629	4.30876	5.4224	1.11664e-06	7.08232e-05	4.93461
Cd200r1	0.774206	4.0435	5.41868	1.13229e-06	7.15229e-05	4.9685
Fasl	1.30051	1.47838	5.41812	1.13467e-06	7.15229e-05	5.32791
Gm40720	0.76815	2.78504	5.41581	1.14452e-06	7.19217e-05	5.14581
Gm12897	1.30301	3.60209	5.41416	1.15164e-06	7.2147e-05	5.01887
Gm33843	2.20002	1.4259	5.41215	1.16035e-06	7.24703e-05	5.31576
Sobp	-0.656466	2.65543	-5.40757	1.1804e-06	7.34982e-05	5.09703
D17H6S56E-5	-0.53631	6.47124	-5.39472	1.23856e-06	7.68851e-05	4.49345
Fasn	-0.574235	6.84884	-5.39121	1.25493e-06	7.76647e-05	4.42848
Abca13	1.40558	1.53701	5.38605	1.27935e-06	7.89372e-05	5.18901
Ace	-1.37423	0.0421496	-5.38147	1.30148e-06	8.00608e-05	5.2204
Nod1	0.423165	5.47815	5.37494	1.33361e-06	8.17905e-05	4.56113
Chsy3	-1.08629	3.55536	-5.369	1.36357e-06	8.31937e-05	4.8208
Mill1	-3.00239	-0.586386	-5.36879	1.36463e-06	8.31937e-05	5.17625
Ubb	-0.421166	5.66863	-5.35991	1.41065e-06	8.57431e-05	4.46216
Gvin2	0.364045	5.16841	5.35763	1.42272e-06	8.60318e-05	4.53624
Igfl3	-1.81051	-1.62655	-5.35742	1.42382e-06	8.60318e-05	5.10514
Tmprss11f	-1.33982	1.43139	-5.3554	1.43457e-06	8.64255e-05	5.04934
Fam20a	-0.91467	2.81421	-5.35385	1.44292e-06	8.64736e-05	4.89037
Bcl2a1b	0.929732	3.72741	5.35368	1.44384e-06	8.64736e-05	4.79312
Sox6	-2.13759	2.05028	-5.34609	1.48532e-06	8.86981e-05	4.96853
Dio2	1.72929	4.27822	5.34219	1.50707e-06	8.97345e-05	4.693
Gm40125	1.79911	-0.459348	5.33947	1.52245e-06	9.03864e-05	5.05373
LOC118567662	0.949773	1.82464	5.33718	1.53554e-06	9.08791e-05	4.98981
Tafa2	-0.633833	4.47788	-5.33646	1.53964e-06	9.08791e-05	4.53964
Ppp1r18	-0.346798	5.66566	-5.33536	1.54596e-06	9.09888e-05	4.372
Ttc1	0.404809	4.87802	5.33083	1.57232e-06	9.22746e-05	4.4859
Gm32309	1.93196	0.153596	5.3284	1.5866e-06	9.28457e-05	5.03328
Gvin-ps1	0.482321	4.43115	5.31976	1.63856e-06	9.56124e-05	4.52386
H3c2	-1.25312	0.550142	-5.30859	1.70813e-06	9.93878e-05	4.95708
Chd4	-0.220746	7.7715	-5.30524	1.72957e-06	0.000100349	4.03392
Itgam	0.58921	5.08242	5.2971	1.7828e-06	0.000103145	4.3428
Bub1b	-0.505594	4.57033	-5.29631	1.788e-06	0.000103154	4.38208
Me1	-0.563945	4.22959	-5.29488	1.79753e-06	0.000103411	4.42338
Klhl8	0.35035	4.05291	5.29134	1.82142e-06	0.000104491	4.48076
Sfn	-0.918219	3.20098	-5.29021	1.82907e-06	0.000104636	4.59889
A230072E10Rik	0.564011	3.31795	5.28754	1.84731e-06	0.000105384	4.59174
Gxylt2	-1.12652	3.10736	-5.28187	1.88665e-06	0.000107329	4.5865
Arid3a	-0.587453	3.61026	-5.27935	1.90442e-06	0.000107881	4.50226
Dok6	-0.845119	2.58175	-5.279	1.90692e-06	0.000107881	4.65786
H1f3	-0.571969	6.35862	-5.27262	1.95266e-06	0.000110164	4.05741
Kif21a	-0.504011	4.89342	-5.26992	1.97237e-06	0.000110969	4.24331
Srcin1	-1.47696	1.06264	-5.26656	1.99716e-06	0.000112055	4.76569
Casp14	-1.98417	-1.39359	-5.26275	2.02556e-06	0.000113143	4.79336
Frmd4b	0.482205	7.04309	5.26248	2.02763e-06	0.000113143	3.95342
Ehf	-1.16919	3.02975	-5.2594	2.05092e-06	0.000114131	4.51197
Herc6	0.480362	8.48293	5.25688	2.0702e-06	0.00011489	3.80916
H2ac8	-1.01948	1.27414	-5.25336	2.09745e-06	0.000116087	4.72483
4930578I06Rik	-1.34758	2.15921	-5.25174	2.11011e-06	0.000116472	4.60016
Card14	-1.15405	1.57545	-5.25026	2.12172e-06	0.000116797	4.69725
Itgb3	-0.48851	5.17077	-5.24892	2.13233e-06	0.000117066	4.12603
H2bc3	-1.38478	1.16179	-5.24529	2.16121e-06	0.000118334	4.69951
Nynrin	-1.04495	2.04067	-5.24456	2.1671e-06	0.000118339	4.60104
Rpl8	-0.405099	6.43628	-5.23988	2.20505e-06	0.00012009	3.92892
Rufy2	0.409552	5.79119	5.23631	2.23444e-06	0.000121057	4.01231
Lmod1	-1.16878	1.02303	-5.23628	2.23466e-06	0.000121057	4.67956
Myh9	-0.199068	9.38486	-5.23548	2.24129e-06	0.000121095	3.64667
Sdr16c5	-2.30894	-0.626022	-5.22682	2.31443e-06	0.000124717	4.68319
Sdr16c6	-2.09995	-1.44201	-5.21888	2.38353e-06	0.000128102	4.64318
Npas3	0.731966	6.95182	5.21437	2.42364e-06	0.000129916	3.79559
Vis1	1.07676	2.60836	5.21192	2.44571e-06	0.000130756	4.45541
Spock1	1.48084	1.01047	5.20927	2.46985e-06	0.000131644	4.61188
Tmem263	0.375297	3.99933	5.20868	2.47521e-06	0.000131644	4.1877
Sapcd2	-0.996105	1.6968	-5.20691	2.49154e-06	0.000132168	4.52472
Gm34572	1.22335	1.12545	5.20617	2.49831e-06	0.000132184	4.59289
Scara5	-0.975235	5.61208	-5.20126	2.54418e-06	0.000134263	3.88649
Edf1	-0.546051	3.55419	-5.18257	2.72625e-06	0.000143501	4.15273
Col23a1	-1.95808	5.64188	-5.17735	2.77933e-06	0.000145919	3.7748
Acpp	-0.972554	4.37343	-5.17563	2.79707e-06	0.000146473	4.00656
Gm40038	-1.70635	-1.45491	-5.17282	2.82626e-06	0.000147623	4.48091
Chchd4	0.596875	2.53384	5.1709	2.84631e-06	0.000148291	4.30086
H3c6	-0.648194	3.40056	-5.16825	2.87429e-06	0.000149368	4.11782
Loxl1	-0.903399	3.60684	-5.16434	2.9161e-06	0.000151156	4.0601
Naaa	0.780242	4.2877	5.16127	2.94939e-06	0.000152495	3.97813
Pou3f1	-1.66931	-1.64587	-5.15456	3.02325e-06	0.000155919	4.41536
Nrn1	2.01471	-0.665823	5.14692	3.10975e-06	0.000159976	4.39508
Cdh3	-1.61554	0.111378	-5.13698	3.22584e-06	0.000165472	4.36797
Spc24	-0.86496	1.90212	-5.13639	3.23278e-06	0.000165472	4.24032
Gfra1	-1.70942	0.863254	-5.12968	3.31369e-06	0.000169189	4.30237
Cul1	0.247256	7.68111	5.12813	3.33269e-06	0.00016957	3.40519
Cdon	0.897113	7.09925	5.12772	3.33776e-06	0.00016957	3.46539
Pard6g	-1.13548	2.42671	-5.11653	3.47811e-06	0.000176262	4.12774
Rplp2	-0.432459	4.63115	-5.10825	3.58575e-06	0.000180893	3.70264
Gbp8	0.599426	6.94243	5.10814	3.58721e-06	0.000180893	3.40923
Tra2a	0.346837	8.46809	5.10567	3.61992e-06	0.000182093	3.25588
Gadl1	-1.09974	3.44342	-5.10462	3.63387e-06	0.000182345	3.88266
Cyp26b1	-0.840673	3.16991	-5.1034	3.65033e-06	0.000182722	3.93106
Crct1	-1.54418	-1.62511	-5.10164	3.67394e-06	0.000183454	4.23631
Tgtp2	0.381394	5.48221	5.0956	3.75649e-06	0.000187119	3.54815
Lbp	1.12986	1.82018	5.09313	3.79074e-06	0.000188366	4.14254
Igf2bp3	1.02426	1.76342	5.09144	3.81429e-06	0.000188696	4.13374
Gm40166	1.70829	-0.153474	5.09133	3.81587e-06	0.000188696	4.21792
Stox2	-1.14618	3.67368	-5.08556	3.89758e-06	0.000192271	3.77672
Gm4951	0.617642	8.0094	5.0844	3.91428e-06	0.00019263	3.22387
Camkk1	-0.960298	1.0234	-5.08207	3.94798e-06	0.000193821	4.13978
Col5a3	-0.93958	5.08045	-5.07584	4.03928e-06	0.000197828	3.49872
Hlf	-2.03036	0.40946	-5.07051	4.11903e-06	0.000201251	4.12971
Etfbkmt	0.549092	3.69288	5.06879	4.14516e-06	0.000202044	3.74559
Gm12022	1.1228	2.71279	5.0666	4.17862e-06	0.00020319	3.95173
Chd3	-0.383355	6.30718	-5.0652	4.20009e-06	0.000203749	3.31666
Gm12185	0.508877	3.87356	5.0644	4.21245e-06	0.000203763	3.69884
Col17a1	-1.50973	2.79906	-5.06389	4.22032e-06	0.000203763	3.86008
H4c2	-0.996846	1.40396	-5.06079	4.26855e-06	0.000205605	4.03712
Notch3	-0.568325	3.86511	-5.05799	4.31271e-06	0.000207243	3.65589
Nutf2	0.412268	4.947	5.04637	4.50035e-06	0.000215753	3.44173
LOC118567617	1.77373	-0.59704	5.04421	4.53605e-06	0.000216885	4.05271
Gli2	-0.749924	3.70479	-5.04366	4.54521e-06	0.000216885	3.63546
Gm29944	1.21538	-1.63235	5.04241	4.5661e-06	0.000217374	4.02488
BC147527	1.12917	2.40042	5.04022	4.60287e-06	0.000218615	3.88418
Plb1	-1.81486	-0.599108	-5.03593	4.67576e-06	0.000221562	4.02895
Banf2os	-0.709221	2.51742	-5.02771	4.8185e-06	0.000227319	3.77056
Il1r2	-0.850869	2.32334	-5.02765	4.81953e-06	0.000227319	3.79046
Oaz1	-0.537408	3.8625	-5.02098	4.93861e-06	0.000232399	3.51499
Rapgefl1	-1.10072	2.46468	-5.01856	4.98247e-06	0.000233924	3.7314
Galnt7	0.309779	7.27666	5.01214	5.10089e-06	0.000238935	3.02893
Klhl33	0.958263	1.8668	5.00974	5.14579e-06	0.000240486	3.84238
Tspear	-1.76332	0.103222	-5.00441	5.24702e-06	0.000244657	3.91675
Gm6556	-1.45997	-0.481775	-5.00097	5.31346e-06	0.000247191	3.91094
Tgfb2	-0.523327	3.81271	-5.00012	5.3299e-06	0.000247241	3.44617
Tmem106a	0.48002	4.56189	4.99967	5.33874e-06	0.000247241	3.35822
Ss18l2	0.834877	1.66339	4.99796	5.37216e-06	0.000247783	3.8139
Hspb1	-1.53108	0.0398636	-4.99783	5.37471e-06	0.000247783	3.89534
Lgals7	-1.52579	0.736483	-4.99478	5.43492e-06	0.000249994	3.8404
Art2b	1.3597	1.16114	4.99207	5.48892e-06	0.000251911	3.85333
Lipm	-1.56431	0.331336	-4.986	5.61176e-06	0.000256971	3.84252
Gm33280	1.07303	1.13556	4.98277	5.67833e-06	0.000259438	3.81002
Cdk5rap2	-0.283906	6.7568	-4.9788	5.76126e-06	0.000262639	2.95796
Zfp704	0.731193	7.18805	4.97804	5.77712e-06	0.000262775	2.91858
H2bc22	-1.31052	-0.50227	-4.9734	5.87565e-06	0.000266663	3.81771
Cacna1g	-1.48277	1.00565	-4.97219	5.9018e-06	0.000267256	3.74638
Plcxd3	1.58241	2.2836	4.96769	5.99939e-06	0.000270552	3.63855
P2ry1	-1.62949	-0.576902	-4.96761	6.00108e-06	0.000270552	3.79809
Per1	-0.511748	4.84483	-4.96495	6.05953e-06	0.000272585	3.15225
Kalrn	-0.727217	5.99327	-4.96192	6.12669e-06	0.000275001	2.98384
Pold1	-0.543135	4.12041	-4.95999	6.16992e-06	0.000276334	3.26627
Wdr82	0.246702	6.47669	4.95732	6.2302e-06	0.000278423	2.91602
Mfap3	0.282832	5.50691	4.95495	6.28421e-06	0.000280224	3.03497
Col6a3	-1.08205	7.27383	-4.95147	6.36435e-06	0.000282662	2.79259
Timeless	-0.481662	3.38792	-4.95138	6.36657e-06	0.000282662	3.3576
Znhit1	-0.542804	2.83721	-4.94959	6.40818e-06	0.000283892	3.42964
Galnt17	-1.36217	4.48529	-4.93878	6.66523e-06	0.000294108	3.09345
Xcr1	2.16394	1.36975	4.93867	6.66778e-06	0.000294108	3.64385
Arhgap11a	-0.48131	4.47633	-4.93809	6.68199e-06	0.000294108	3.12247
Slit3	-0.757052	6.27213	-4.93705	6.70728e-06	0.000294154	2.85318
Smco4	0.420781	4.10917	4.93667	6.71659e-06	0.000294154	3.19469
Troap	-0.802224	2.40621	-4.93598	6.73343e-06	0.000294154	3.46743
Trmt1l	0.212187	6.70628	4.93568	6.74065e-06	0.000294154	2.81331
Ifit2	0.486528	5.49401	4.92906	6.90481e-06	0.000300676	2.96093
Efcab3	-1.93804	1.44739	-4.92526	7.00099e-06	0.000304216	3.54162
Adh6a	-1.71259	-1.28283	-4.92389	7.03585e-06	0.000305081	3.64863
Cpa6	-1.15682	1.29984	-4.91837	7.17821e-06	0.000310594	3.53367
Sipa1l2	-0.366448	5.20109	-4.9148	7.27188e-06	0.000313982	2.93175
Acly	-0.230227	6.53493	-4.91374	7.30006e-06	0.000314534	2.75009
Ctdsp1	-0.515514	2.9312	-4.9131	7.31691e-06	0.000314596	3.29702
Top3a	-0.387731	4.10157	-4.9115	7.35955e-06	0.000315765	3.10522
H2bc14	-1.05607	2.10459	-4.91088	7.37623e-06	0.000315817	3.40149
Ppara	-1.41563	0.063502	-4.90899	7.42688e-06	0.00031732	3.59102
Hnrnpa1	-0.278743	7.0306	-4.90444	7.55063e-06	0.000321934	2.66006
A930007I19Rik	0.483744	3.47987	4.89661	7.76813e-06	0.000330518	3.17762
Mn1	-1.12036	1.31106	-4.8893	7.97672e-06	0.000338687	3.44776
Adamts16	-1.45738	1.33007	-4.88858	7.99756e-06	0.000338867	3.41343
Rpl37	-0.40278	4.68601	-4.88749	8.02899e-06	0.000339495	2.9124
Boc	0.831156	3.53395	4.88413	8.12735e-06	0.000342944	3.11239
Klrc1	1.04607	2.58729	4.88345	8.14751e-06	0.000343086	3.30273
H3c4	-1.15492	0.50613	-4.88279	8.167e-06	0.000343157	3.47682
Ttc21b	-0.293202	5.71796	-4.88203	8.1894e-06	0.000343157	2.73547
Podn	-1.19789	0.934863	-4.88169	8.19961e-06	0.000343157	3.43941
Pcnt	-0.213817	6.2855	-4.87977	8.25691e-06	0.000344848	2.66059
Tmem170b	0.294986	5.86763	4.87645	8.35656e-06	0.000348298	2.70266
Skint5	-1.38098	1.5375	-4.87367	8.44101e-06	0.000351101	3.36136
Gm46805	0.845982	1.24152	4.87273	8.47004e-06	0.000351593	3.41432
Nr3c2	0.871897	5.5147	4.87207	8.49026e-06	0.000351717	2.76255
Cd3e	1.92518	3.83222	4.87058	8.5361e-06	0.0003529	3.08465
Rpl22l1	0.490617	3.72399	4.86911	8.5817e-06	0.000354069	3.03205
Lmntd1	-1.07852	1.06717	-4.86837	8.60461e-06	0.000354298	3.39555
Celsr2	-0.89285	2.49172	-4.8657	8.68827e-06	0.000357023	3.19439
Gyg	0.556098	4.33196	4.86219	8.79905e-06	0.000360849	2.89765
Ccdc117	0.378146	4.28167	4.85899	8.90162e-06	0.000364324	2.90304
Pcbp1	-0.344563	5.6521	-4.85618	8.99233e-06	0.000367301	2.65564
Fgd4	0.437749	7.14179	4.85483	9.03647e-06	0.000368367	2.4823
Fam189a1	0.909683	1.56198	4.85301	9.09612e-06	0.000369366	3.32945
Mdga1	-1.23411	1.00914	-4.85298	9.09716e-06	0.000369366	3.34409
Gbp9	0.341642	8.19206	4.84344	9.41618e-06	0.000381561	2.34566
Fam234b	-0.50014	4.41536	-4.84221	9.45801e-06	0.000382497	2.8043
LOC115490435	1.4683	-0.971804	4.83944	9.55285e-06	0.000385569	3.36613
Gna13	0.213338	7.29942	4.83704	9.6361e-06	0.000388162	2.40433
Ulk3	-0.644112	4.1929	-4.8314	9.83436e-06	0.000394723	2.7937
H2bc9	-1.19376	1.08926	-4.8313	9.83764e-06	0.000394723	3.26227
Plekha1	0.323809	5.71261	4.83024	9.87534e-06	0.000395459	2.56638
Tmem45a	-0.858082	3.18782	-4.82927	9.91023e-06	0.000396079	2.94753
Rdh9	-1.33471	-0.124206	-4.82794	9.95786e-06	0.000397206	3.32265
Gimap5	1.64683	3.0253	4.82574	1.0037e-05	0.000399409	3.04861
Fam185a	0.289588	6.4373	4.82532	1.00522e-05	0.000399409	2.45179
Adipor2	-0.292024	6.3307	-4.82321	1.0129e-05	0.000401677	2.45269
Tbx18	-0.969648	1.30454	-4.82257	1.01526e-05	0.000401833	3.21545
Fabp5	-0.753806	2.75038	-4.80925	1.06517e-05	0.000420773	2.96167
Rarres2	-0.930069	2.19675	-4.80804	1.06983e-05	0.000421796	3.06175
Parpbp	-0.47899	5.007	-4.80736	1.07243e-05	0.000422008	2.57137
4930430F08Rik	0.58579	2.43703	4.80676	1.07475e-05	0.00042211	3.03161
Skint11	-1.49047	-0.108256	-4.80355	1.08726e-05	0.0004262	3.24316
Pigz	0.910047	1.47384	4.80282	1.09011e-05	0.0004265	3.16058
Gm41228	1.26612	0.484498	4.80166	1.0947e-05	0.00042737	3.22938
Avil	0.896707	2.15439	4.80119	1.09652e-05	0.00042737	3.07222
Gm39604	1.46307	-0.747924	4.79918	1.1045e-05	0.000429568	3.2316
Aff2	-0.994911	2.1853	-4.79871	1.10636e-05	0.000429568	3.02858
H2-Ab1	0.645391	7.69227	4.7974	1.1116e-05	0.000430782	2.23021
Galnt9	-1.01055	1.3947	-4.79402	1.12519e-05	0.000435223	3.12536
Batf	1.24156	2.4312	4.79339	1.12776e-05	0.000435365	3.01659
Eps8l1	-1.12208	2.00015	-4.79288	1.12982e-05	0.000435365	3.02356
Gm31025	1.55923	-1.35727	4.79138	1.13593e-05	0.000436895	3.2003
Cped1	-0.552989	5.13358	-4.78873	1.14683e-05	0.000440257	2.48546
Gm36243	1.13018	0.572045	4.78811	1.14938e-05	0.000440409	3.17507
Patl2	0.440841	4.42541	4.78549	1.16024e-05	0.000443738	2.62805
Atp2b2	1.39869	0.723141	4.78134	1.17771e-05	0.000449376	3.14828
Slc22a4	-0.957881	2.6157	-4.78094	1.17938e-05	0.000449376	2.90261
Urgcp	0.229392	6.05658	4.77521	1.20392e-05	0.000457674	2.32699
Get4	-0.306447	4.34254	-4.77446	1.20717e-05	0.000457674	2.58054
Spg11	-0.22053	6.08411	-4.77348	1.21144e-05	0.000457674	2.31142
Lce1f	-1.7326	-1.5727	-4.7732	1.21265e-05	0.000457674	3.14651
Ccl17	1.42317	-0.653032	4.77163	1.21948e-05	0.000457674	3.14396
Rbms3	-0.757502	7.28338	-4.77122	1.22129e-05	0.000457674	2.16563
H4c8	-0.563923	3.44595	-4.77102	1.22216e-05	0.000457674	2.71572
Nlrc5	0.362347	9.29161	4.77091	1.22264e-05	0.000457674	1.99904
Tecr	-0.419547	5.07387	-4.77073	1.22347e-05	0.000457674	2.43182
Ncaph2	-0.281498	5.42826	-4.7707	1.22357e-05	0.000457674	2.38924
Zfp39	0.585543	2.71053	4.75614	1.28923e-05	0.00048135	2.81045
Gab2	0.423987	8.41733	4.75438	1.29739e-05	0.000483516	2.01102
Hs3st1	0.674064	6.47765	4.75252	1.30606e-05	0.00048575	2.21615
H3c3	-0.969512	1.31212	-4.75208	1.30815e-05	0.00048575	2.98177
Ckmt1	-1.84533	-1.50495	-4.74544	1.33965e-05	0.000496544	3.05642
Cdh11	-0.702283	5.53059	-4.74157	1.35836e-05	0.000502569	2.26791
Ubash3a	2.34224	2.51652	4.7352	1.38968e-05	0.000512389	2.85319
Zfp36l2	-0.291144	7.74724	-4.73515	1.38992e-05	0.000512389	1.99506
Stra6	-0.889389	2.61395	-4.73455	1.39292e-05	0.000512571	2.72412
Zeb2	0.289963	8.85725	4.72881	1.42186e-05	0.000522278	1.88494
Banp	0.341143	7.07078	4.72817	1.42512e-05	0.000522535	2.04962
Mmp10	-1.47717	3.87944	-4.72747	1.4287e-05	0.000522909	2.45807
Col27a1	-0.784635	3.9227	-4.72689	1.43164e-05	0.000523047	2.47483
Nr1h3	0.826176	2.29868	4.72242	1.45476e-05	0.000530545	2.77088
Myom1	0.938344	1.8674	4.72159	1.45908e-05	0.00053085	2.82226
Zfp820	0.839454	1.54587	4.72081	1.46314e-05	0.00053085	2.86802
Mecom	0.562186	6.73941	4.72076	1.46339e-05	0.00053085	2.0579
Tox	2.42442	5.93165	4.71969	1.469e-05	0.00053194	2.23318
Ap1m2	-0.862199	1.37766	-4.71665	1.48504e-05	0.000536797	2.8652
Tgm3	-1.52153	-0.8963	-4.71483	1.49477e-05	0.000539359	2.95702
Traip	-0.682078	2.57734	-4.7129	1.50509e-05	0.000542126	2.6718
Taf1a	0.292063	5.33958	4.70969	1.52248e-05	0.000547424	2.1995
Ccn1	-0.615117	4.92082	-4.69992	1.57655e-05	0.000565869	2.2122
Aqp9	-0.644028	4.31029	-4.69692	1.59352e-05	0.000570431	2.306
Lmo4	0.312076	4.83138	4.69669	1.59485e-05	0.000570431	2.23569
Hnrnpab	-0.514574	5.32053	-4.6943	1.60848e-05	0.000573635	2.1368
Ap4m1	-0.369378	3.73372	-4.69414	1.60942e-05	0.000573635	2.40153
Gm10777	0.45056	4.04098	4.69319	1.61486e-05	0.00057457	2.36583
Mirg	-1.29709	0.0292008	-4.69269	1.61776e-05	0.000574601	2.86181
B4galnt3	-0.789494	5.15071	-4.68924	1.63783e-05	0.000580718	2.13872
Cadm1	0.691717	7.17685	4.68606	1.65648e-05	0.000585753	1.88726
Ear2	1.44014	-1.52471	4.68572	1.65848e-05	0.000585753	2.85416
Prpf40b	-0.427216	4.45211	-4.68536	1.66063e-05	0.000585753	2.25066
Atp6v1c2	-0.850184	2.0125	-4.67599	1.71702e-05	0.000604597	2.6362
Cthrc1	-1.08231	-0.449958	-4.67106	1.74748e-05	0.000614263	2.80931
Pcyt2	-0.481086	3.37672	-4.6685	1.76346e-05	0.000618817	2.37497
Fxyd6	-1.15446	0.691885	-4.66455	1.78847e-05	0.000626516	2.73779
Gm32730	1.48061	-0.901352	4.65763	1.83302e-05	0.000641023	2.76961
Insl6	0.55425	3.4653	4.65142	1.87395e-05	0.000653737	2.32223
Pirb	0.605413	3.07798	4.65115	1.87578e-05	0.000653737	2.40323
Col5a1	-0.840839	6.88925	-4.64937	1.88768e-05	0.000656765	1.77322
2610008E11Rik	0.371914	6.34638	4.64662	1.90624e-05	0.000662093	1.84032
Slc14a2	-1.85489	4.16906	-4.64467	1.91949e-05	0.000665565	2.12595
Sqle	-0.592301	4.60389	-4.64364	1.92654e-05	0.000666876	2.06369
Sema3c	-0.982142	2.37697	-4.64061	1.94738e-05	0.000672238	2.43668
Pkig	-0.441288	6.01084	-4.64043	1.94861e-05	0.000672238	1.85825
Zkscan3	0.33803	6.25161	4.63746	1.96932e-05	0.000678236	1.82597
Lypd8l	1.81316	0.257909	4.63507	1.9861e-05	0.000682865	2.68559
Itga11	-0.736064	2.9677	-4.63367	1.99597e-05	0.000684772	2.31156
Gm26843	1.17991	0.0920609	4.63334	1.99836e-05	0.000684772	2.68346
Ntn1	0.616129	6.89926	4.63123	2.01337e-05	0.000688762	1.73195
Fam3b	-1.41471	-0.841983	-4.62955	2.02542e-05	0.000691726	2.67746
Kctd21	0.651765	2.77762	4.62804	2.03625e-05	0.000694262	2.3683
Gm36764	1.37562	-0.657892	4.62678	2.04542e-05	0.000696228	2.66955
Clspn	-0.428138	3.40517	-4.62579	2.0526e-05	0.00069751	2.22939
Knstrn	-0.455864	4.24548	-4.61969	2.0975e-05	0.000711581	2.03496
Nek2	-0.645762	3.23468	-4.61782	2.11144e-05	0.000714984	2.21945
Cyp2b10	-1.78379	-1.58147	-4.61741	2.11453e-05	0.000714984	2.63902
Nfe2l3	0.566334	3.43005	4.61055	2.16656e-05	0.000731365	2.19497
Wbp2	-0.422382	4.66773	-4.60681	2.19549e-05	0.00073991	1.93923
Mertk	0.71202	5.33059	4.60382	2.21887e-05	0.00074551	1.84652
Nr1d2	-0.314225	6.86513	-4.60351	2.22129e-05	0.00074551	1.62822
Med16	-0.557576	3.39503	-4.60329	2.22306e-05	0.00074551	2.15702
Commd1	0.219356	6.18697	4.60256	2.22877e-05	0.0007462	1.70772
LOC105247076	1.47479	-0.813067	4.59873	2.25922e-05	0.000754815	2.57814
Chga	2.27122	-1.13157	4.59839	2.2619e-05	0.000754815	2.57733
1700009J07Rik	1.49617	-1.58688	4.59274	2.3076e-05	0.000768812	2.55373
Ccdc141	0.573958	3.72602	4.59113	2.32082e-05	0.000771956	2.07514
Gpc3	-1.19174	1.7517	-4.59058	2.3253e-05	0.00077219	2.34222
Npl	-1.01186	2.2424	-4.58733	2.35224e-05	0.000779867	2.31432
Tacr1	-0.991283	2.69831	-4.586	2.36328e-05	0.000782257	2.19477
Gbp10	0.758383	5.57199	4.58151	2.40114e-05	0.000793504	1.74686
Gm8256	1.40755	-0.827247	4.57843	2.4274e-05	0.000800884	2.51297
Mrpl35	0.450484	3.53732	4.57657	2.4434e-05	0.000804865	2.04303
Hmgn1	-0.387779	5.84245	-4.57531	2.45432e-05	0.00080716	1.65113
Rnf14	0.178948	5.84543	4.57382	2.46721e-05	0.000810094	1.65444
Incenp	-0.425346	5.24561	-4.57188	2.48419e-05	0.00081436	1.72197
Actg2	-1.2721	1.37425	-4.56665	2.53052e-05	0.000824404	2.3444
Cast	-0.229282	7.95867	-4.56638	2.53296e-05	0.000824404	1.3961
Stil	-0.583577	4.13387	-4.56637	2.53299e-05	0.000824404	1.87985
Slc44a5	1.09257	2.16433	4.56637	2.53299e-05	0.000824404	2.26568
Aurkb	-0.725151	3.23529	-4.56615	2.53501e-05	0.000824404	2.03724
Nkd1	-1.19527	2.17019	-4.56412	2.5532e-05	0.000828997	2.21652
H2bc11	-1.39029	0.468254	-4.56283	2.56484e-05	0.000831457	2.41726
Mgl2	1.07051	2.08728	4.5601	2.5897e-05	0.000837297	2.28998
Gm40056	1.27979	-0.315841	4.55927	2.59733e-05	0.000837297	2.44721
Tnik	0.513987	8.72137	4.55895	2.60023e-05	0.000837297	1.31499
Neurl1b	-0.883657	3.83594	-4.5589	2.60072e-05	0.000837297	1.91064
Krr1	0.319071	4.53199	4.55861	2.60336e-05	0.000837297	1.81261
Gm30818	1.39213	0.628487	4.55317	2.65377e-05	0.000851701	2.38297
Gpr63	0.621675	2.09983	4.55288	2.65648e-05	0.000851701	2.21343
H2-M3	0.482422	4.60731	4.55008	2.68287e-05	0.000857647	1.77391
Krt80	-0.915435	2.7509	-4.55002	2.68343e-05	0.000857647	2.07128
Slc5a1	-1.7247	-1.2368	-4.54835	2.69921e-05	0.000861344	2.41553
Pdk2	-0.507847	2.1648	-4.54676	2.71438e-05	0.000862525	2.16706
C1qtnf6	-0.715847	2.48139	-4.5467	2.71501e-05	0.000862525	2.09596
Gm40712	1.33716	0.133475	4.54664	2.71558e-05	0.000862525	2.39629
Tbc1d2	-0.777098	2.57013	-4.54583	2.72336e-05	0.000863651	2.10689
Gm36723	0.682953	3.05985	4.54478	2.73345e-05	0.000865509	2.04392
Slc7a11	0.685656	5.91245	4.54329	2.74781e-05	0.000868708	1.54536
Nsdhl	-0.435781	3.63901	-4.53716	2.80777e-05	0.000886291	1.88871
Slc35g1	0.725211	2.97801	4.53567	2.82251e-05	0.000889568	2.02163
Arpc3	-0.300393	5.01636	-4.53462	2.83296e-05	0.000891488	1.63765
Ankdd1b	-1.09605	-0.209731	-4.53277	2.85146e-05	0.000895928	2.35732
Trim36	1.09483	1.21334	4.53012	2.87822e-05	0.000902121	2.26989
A630089N07Rik	0.456044	5.76444	4.52994	2.88e-05	0.000902121	1.50843
Col6a2	-0.890533	6.08794	-4.52882	2.89139e-05	0.000904301	1.46192
Fendrr	0.810903	2.75954	4.52791	2.90073e-05	0.000905834	2.03188
Gm51543	-0.803906	2.32671	-4.52712	2.90877e-05	0.00090696	2.07514
Adgre5	1.20632	4.91064	4.52569	2.92347e-05	0.000910153	1.66257
Serpina3f	0.833419	2.36207	4.52485	2.93203e-05	0.000911427	2.09486
Gm42315	1.54866	-0.929911	4.52382	2.94276e-05	0.000913374	2.3366
Mon1b	-0.557696	2.92417	-4.52148	2.967e-05	0.000918967	1.94547
Sorbs2	0.437921	5.52937	4.52112	2.97079e-05	0.000918967	1.5219
Slamf8	0.951836	2.38781	4.52079	2.97428e-05	0.000918967	2.07964
Ccdc9	-0.441956	4.18131	-4.51966	2.98604e-05	0.000921205	1.73294
Cd109	-0.953537	2.64803	-4.51741	3.00976e-05	0.000926223	1.96967
Gm30986	-1.16307	1.31832	-4.51726	3.01137e-05	0.000926223	2.19957
Gsdma	-1.65859	-1.62422	-4.51651	3.01934e-05	0.000926815	2.31406
Efna3	-1.48114	-1.07612	-4.51622	3.02237e-05	0.000926815	2.31097
Gm41258	1.35848	0.186376	4.51444	3.04137e-05	0.000931244	2.28462
Obi1	0.237771	5.60882	4.51112	3.07701e-05	0.000940695	1.47645
C3ar1	0.774769	5.70782	4.5104	3.08486e-05	0.000940695	1.48453
LOC118568626	1.40998	0.207736	4.51029	3.08606e-05	0.000940695	2.27566
H2ac15	-0.794605	2.40286	-4.50769	3.11437e-05	0.000947909	1.97627
Scaf11	-0.235469	7.31157	-4.50285	3.16773e-05	0.000962716	1.24019
Cox6a1	-0.403677	3.58383	-4.50239	3.17279e-05	0.000962822	1.76687
Gatm	0.806122	7.11966	4.50188	3.17847e-05	0.000963115	1.27799
Cenpa	-0.509225	4.67114	-4.49946	3.20564e-05	0.000969909	1.561
Lce1b	-1.70871	-1.60446	-4.49893	3.21156e-05	0.00097026	2.25786
Pla2g4f	-1.83958	0.37951	-4.49747	3.22811e-05	0.000973728	2.21093
Arhgef9	-0.413086	3.98282	-4.49707	3.23257e-05	0.000973728	1.68017
Gm30790	1.37622	-1.89584	4.49654	3.23858e-05	0.000974101	2.24695
Eif4b	-0.274626	7.54028	-4.49531	3.25257e-05	0.000976873	1.18838
D7Ertd443e	-1.38522	0.555284	-4.48927	3.32218e-05	0.000996313	2.15325
H2-M2	2.44678	1.32444	4.48581	3.36281e-05	0.00100658	2.12508
Hs6st3	0.671109	4.72386	4.48551	3.36626e-05	0.00100658	1.532
Gm40913	1.18109	0.569243	4.48021	3.42934e-05	0.00102394	2.15688
B4galt7	-0.378481	3.70038	-4.47623	3.47754e-05	0.00103682	1.66674
Cnfn	-1.26865	-1.67531	-4.47317	3.515e-05	0.00104645	2.17569
Paip2b	0.405184	4.76177	4.4722	3.52691e-05	0.00104847	1.47903
Esyt3	-0.753196	5.08883	-4.47064	3.54619e-05	0.00105267	1.40057
Kbtbd3	0.483014	3.75246	4.47002	3.55394e-05	0.00105344	1.65689
Manbal	-0.376468	4.717	-4.46705	3.59105e-05	0.0010629	1.46914
Arhgef11	0.164415	7.13222	4.46461	3.62185e-05	0.00107046	1.1312
Acod1	0.844203	2.93493	4.45952	3.6869e-05	0.00108812	1.77344
Pdgfc	0.682539	7.98664	4.4586	3.69876e-05	0.00109004	1.03353
Bmi1	0.334348	6.18604	4.45212	3.78344e-05	0.00111339	1.20187
BC016579	-1.93133	-1.36307	-4.45167	3.78945e-05	0.00111355	2.10466
Ildr1	1.96405	0.659886	4.44862	3.82996e-05	0.0011231	2.0605
Dus3l	-0.445494	3.53683	-4.4484	3.83293e-05	0.0011231	1.60286
Ticam2	0.928452	1.87157	4.44786	3.84018e-05	0.00112361	1.92052
Uhrf1	-0.446948	4.94697	-4.44529	3.8748e-05	0.00113151	1.34435
Telo2	-0.523182	3.43562	-4.44503	3.87826e-05	0.00113151	1.5984
Zfp981	-1.36807	0.585355	-4.44401	3.89208e-05	0.0011332	2.00399
Setd4	-1.34901	3.87314	-4.44379	3.89515e-05	0.0011332	1.50247
H3c8	-0.976609	1.1098	-4.44003	3.94662e-05	0.00114654	1.95377
Wbp11	-0.300475	5.34487	-4.43921	3.95782e-05	0.00114762	1.2634
Kif19b	1.02667	0.969389	4.43894	3.96156e-05	0.00114762	2.00122
Arnt2	0.946634	1.87532	4.43774	3.97824e-05	0.00115082	1.88319
Lss	-0.622294	2.28012	-4.43651	3.99529e-05	0.00115411	1.77851
AU041133	0.323577	5.53825	4.43378	4.03363e-05	0.00116354	1.22155
Aldoc	-0.779949	3.41458	-4.43163	4.06393e-05	0.00117063	1.55064
Nlgn4l	-0.508262	4.34666	-4.42291	4.18933e-05	0.00120487	1.35683
Gm36486	1.02191	1.57524	4.42255	4.19461e-05	0.00120487	1.88088
Rgs9bp	1.16596	-0.719732	4.42128	4.21312e-05	0.00120849	2.00942
Hnrnpl	-0.197956	7.22936	-4.41973	4.23599e-05	0.00121335	0.966211
Aqp11	1.05342	1.43066	4.41912	4.24505e-05	0.00121424	1.88873
Smdt1	-0.693597	2.10732	-4.41867	4.25166e-05	0.00121443	1.77136
Cpxm2	-1.07181	3.95774	-4.41798	4.26188e-05	0.00121565	1.38529
Gpx1	-0.399446	5.39458	-4.4168	4.27937e-05	0.00121893	1.17619
Dact3	-1.32897	0.153961	-4.41533	4.30144e-05	0.00122243	1.95132
Pon3	0.33657	5.13431	4.41518	4.30363e-05	0.00122243	1.22263
Zscan30	0.354073	4.65527	4.41242	4.34513e-05	0.00123136	1.28734
Krt23	-1.24241	0.124145	-4.41169	4.35626e-05	0.00123136	1.93395
Gm39458	1.57005	-1.57481	4.4115	4.35916e-05	0.00123136	1.97984
Zfp141	0.317077	5.51274	4.4115	4.35916e-05	0.00123136	1.15061
Dnajc19	0.435448	4.56191	4.40897	4.39756e-05	0.00124049	1.3033
Mob3b	0.545391	8.4515	4.40713	4.4259e-05	0.0012453	0.819377
Gm21814	1.12425	0.835883	4.40675	4.43171e-05	0.0012453	1.91245
Serpinb3b	-1.85052	-1.54605	-4.40667	4.43291e-05	0.0012453	1.96316
Ankrd35	-1.39655	0.111913	-4.40426	4.47032e-05	0.00125409	1.91183
Fdft1	-0.517425	4.85094	-4.40123	4.51753e-05	0.00126559	1.19943
Asf1b	-0.511605	2.90112	-4.39557	4.60741e-05	0.001289	1.54373
Mir17	1.62618	-1.68885	4.3906	4.6875e-05	0.00130838	1.91412
Aurka	-0.499096	3.35292	-4.39048	4.68949e-05	0.00130838	1.43223
Cd68	0.444311	4.43168	4.38867	4.71916e-05	0.00131486	1.26486
Adamts7	-0.657164	2.97853	-4.38671	4.75134e-05	0.00132202	1.46952
Flvcr1	0.301615	4.74292	4.38565	4.76879e-05	0.00132313	1.18726
Csnk1g1	-0.136451	8.04156	-4.38538	4.77332e-05	0.00132313	0.77334
Megf11	0.331917	5.12271	4.38529	4.77475e-05	0.00132313	1.12911
Flt3	1.73356	2.48095	4.38134	4.8407e-05	0.00133959	1.61967
Ccnf	-0.548352	4.69644	-4.37822	4.8933e-05	0.00135176	1.15494
Gm32647	-0.709724	2.58976	-4.37795	4.89794e-05	0.00135176	1.50733
Polr2e	-0.50451	3.22755	-4.37602	4.9309e-05	0.00135903	1.40649
Cpa3	0.808726	2.2344	4.3746	4.95524e-05	0.00136389	1.59973
Cfh	0.806622	4.71275	4.37264	4.98894e-05	0.00137132	1.1659
Hoxd3	0.435871	3.62317	4.37204	4.9993e-05	0.00137232	1.34928
Epha7	-1.34715	-0.0259777	-4.37101	5.01726e-05	0.0013754	1.82503
Id2	0.456812	4.70493	4.36953	5.04305e-05	0.00138031	1.14414
Polm	-0.535007	4.51466	-4.36906	5.05124e-05	0.00138031	1.15784
Nkg7	1.21381	1.4928	4.36882	5.05545e-05	0.00138031	1.71642
Fbxo36	-0.465666	3.98154	-4.36684	5.09024e-05	0.00138796	1.24688
Susd2	-1.25313	1.07425	-4.36296	5.15919e-05	0.00140488	1.71687
4933405D12Rik	0.672419	1.56951	4.36218	5.17302e-05	0.00140677	1.67237
Thrap3	-0.138862	7.53958	-4.36012	5.21004e-05	0.00141496	0.735294
Dzip1l	-0.732521	2.38279	-4.35944	5.22237e-05	0.00141642	1.49002
Sema3a	-0.524937	3.83677	-4.35786	5.25097e-05	0.00142229	1.23823
Kbtbd2	0.249151	6.15522	4.35625	5.28033e-05	0.00142835	0.88143
Runx1t1	-0.666376	3.4415	-4.35431	5.31587e-05	0.00143606	1.29237
Cmtm7	0.36006	5.02554	4.35184	5.36152e-05	0.00144648	1.0349
Gm38825	1.45808	-0.165321	4.35114	5.37464e-05	0.0014481	1.77296
Gm2a	0.473887	5.97243	4.34796	5.43404e-05	0.00146218	0.881709
Tmprss4	-1.04372	1.3147	-4.34714	5.44937e-05	0.00146438	1.62451
Ly6g6c	-1.81765	-1.09928	-4.34628	5.46566e-05	0.00146682	1.76885
Gstm2	-0.760021	1.96912	-4.34455	5.49843e-05	0.00147368	1.51016
Usp12	0.171359	7.08584	4.3426	5.5357e-05	0.00148172	0.725337
Iigp1	0.492619	8.7079	4.34054	5.57528e-05	0.00149037	0.574349
Dnmt1	-0.311	6.91214	-4.33883	5.60815e-05	0.00149719	0.726297
Nr2f1	1.03586	2.74153	4.33809	5.62259e-05	0.00149909	1.39048
Arhgef37	-0.868533	1.33567	-4.33718	5.64027e-05	0.00150041	1.59051
Tpx2	-0.572937	5.42235	-4.33682	5.64729e-05	0.00150041	0.895978
Ppef2	0.840655	1.55662	4.3367	5.6496e-05	0.00150041	1.59299
4930415O20Rik	1.26029	-0.603945	4.3361	5.6614e-05	0.0015016	1.73891
H3c1	-0.867826	1.22796	-4.33421	5.69841e-05	0.00150945	1.60473
Col4a5	0.675663	7.02397	4.32893	5.80324e-05	0.00153523	0.694656
Aoc3	-0.891147	1.72733	-4.32479	5.88679e-05	0.00155532	1.49085
Qpct	1.40537	0.0310677	4.323	5.92326e-05	0.0015619	1.67224
Lrmda	0.576815	8.59158	4.32282	5.927e-05	0.0015619	0.520265
Ckap2l	-0.506122	4.77527	-4.32062	5.9721e-05	0.00157175	0.945372
Nol4l	0.553843	3.72379	4.32001	5.98455e-05	0.001573	1.1456
Trmt11	0.216938	6.3238	4.31868	6.01204e-05	0.0015782	0.7309
Fdps	-0.747487	3.0406	-4.3165	6.05758e-05	0.00158811	1.2381
Gm30445	0.507181	2.75167	4.31432	6.10318e-05	0.00159801	1.31117
Lhfp	0.439539	8.48418	4.31353	6.11984e-05	0.00159933	0.497383
LOC100039029	1.16698	-0.592548	4.31334	6.12387e-05	0.00159933	1.66935
Cenpe	-0.538482	6.22014	-4.31184	6.15565e-05	0.00160558	0.705518
Zfp229	0.442147	4.22752	4.31142	6.16445e-05	0.00160582	1.02978
Natd1	-0.355163	3.69339	-4.30943	6.20677e-05	0.0016131	1.11427
Etnk1	0.265225	8.14552	4.30937	6.20818e-05	0.0016131	0.513375
Gmeb1	-0.280598	5.47362	-4.30844	6.22798e-05	0.00161619	0.808643
Triqk	-0.849815	0.733029	-4.30613	6.27783e-05	0.00162706	1.57354
Sh2d4b	0.462577	4.33399	4.30512	6.29965e-05	0.00163042	0.998577
Tagln3	1.23358	0.229402	4.30479	6.30678e-05	0.00163042	1.61289
Adgrl1	-0.536721	4.84217	-4.30438	6.31584e-05	0.0016307	0.886247
Septin3	1.39355	1.1566	4.30393	6.32558e-05	0.00163115	1.53969
Nkain3	-0.885546	3.11752	-4.30265	6.35354e-05	0.0016363	1.17709
Dennd2c	-0.439173	3.42927	-4.29631	6.49359e-05	0.00166883	1.10968
Gm32333	-1.60047	-1.3364	-4.29619	6.49621e-05	0.00166883	1.61557
7530428D23Rik	1.84104	0.749744	4.29244	6.58064e-05	0.0016884	1.54288
Mgll	-0.62438	3.23222	-4.29103	6.61253e-05	0.00169445	1.12347
Abat	-0.894918	1.28414	-4.28856	6.66894e-05	0.00170571	1.46192
Gm1070	1.25987	-0.622379	4.28838	6.67318e-05	0.00170571	1.58435
Gpr33	1.55717	-1.2678	4.28692	6.70678e-05	0.00171216	1.58986
Nde1	-0.288202	4.97591	-4.28593	6.72963e-05	0.00171584	0.814095
Ppp1r3g	0.991837	0.712072	4.28427	6.76797e-05	0.00172347	1.50299
Gm40376	0.972016	-1.43859	4.2823	6.81404e-05	0.0017302	1.57554
Dsg3	-1.63789	2.57096	-4.28194	6.82246e-05	0.0017302	1.22477
Nacc2	0.32801	4.66211	4.28188	6.82382e-05	0.0017302	0.85953
F830016B08Rik	0.546964	7.32126	4.28169	6.82829e-05	0.0017302	0.501648
Zik1	1.07077	0.729692	4.28046	6.85724e-05	0.00173353	1.49167
Meioc	-1.64827	-0.76245	-4.28041	6.85842e-05	0.00173353	1.56074
Rpl11	-0.327796	5.90169	-4.27939	6.88242e-05	0.00173554	0.65035
Fads2	-0.600744	3.94629	-4.27935	6.88334e-05	0.00173554	0.932677
Mdm1	-0.389135	3.6972	-4.27606	6.96166e-05	0.00175312	0.997805
Krt14	-1.20478	4.41876	-4.27469	6.99436e-05	0.00175918	0.848773
Vcam1	0.433489	5.88406	4.27148	7.07194e-05	0.00177651	0.645587
Lap3	0.425667	5.59143	4.26991	7.11012e-05	0.00178048	0.672872
Gm32009	1.16882	-1.27878	4.26989	7.1106e-05	0.00178048	1.53691
Daxx	-0.380523	3.77792	-4.26975	7.11388e-05	0.00178048	0.964706
Gm3373	1.50406	-1.24024	4.26828	7.1499e-05	0.00178615	1.53202
Hoxc6	-0.64653	2.60317	-4.26811	7.15405e-05	0.00178615	1.17193
Adamts2	-0.736686	5.24872	-4.2675	7.16901e-05	0.0017877	0.687485
Kif27	0.628143	3.13877	4.26602	7.20548e-05	0.00179408	1.09474
Tmem273	0.677851	3.95791	4.26575	7.21215e-05	0.00179408	0.948665
Zfp938	0.409646	4.59505	4.26515	7.22709e-05	0.00179561	0.819273
Tlr8	0.636342	4.53384	4.2646	7.24068e-05	0.00179601	0.841272
Cd74	0.444185	8.82398	4.26438	7.24629e-05	0.00179601	0.308219
Gm46219	-0.444343	3.42239	-4.26292	7.28263e-05	0.00180283	1.00507
Spag7	-0.469689	2.92477	-4.26065	7.33941e-05	0.00181468	1.0819
Gm20045	0.610046	2.34858	4.25999	7.35602e-05	0.00181659	1.22898
Edil3	-0.916033	2.07799	-4.25919	7.37617e-05	0.00181937	1.23239
Col1a2	-0.983616	7.8778	-4.25757	7.41716e-05	0.00182635	0.340948
Wdr24	-0.44728	2.88611	-4.25737	7.42238e-05	0.00182635	1.07474
H2bc8	-0.830791	2.24943	-4.25488	7.48589e-05	0.00183817	1.19491
5031425F14Rik	1.10362	0.211967	4.25478	7.48842e-05	0.00183817	1.45802
Dapk1	0.919663	6.61437	4.25199	7.5605e-05	0.00185364	0.478761
Simc1	0.228618	5.64484	4.24829	7.6569e-05	0.00187502	0.588978
Lrrc8b	0.216659	5.73007	4.24693	7.69247e-05	0.00188148	0.572856
Gm1604a	0.36214	3.09975	4.24606	7.71535e-05	0.00188481	1.03162
Birc5	-0.553508	3.25752	-4.24477	7.74957e-05	0.00189091	0.976551
Hnrnpk	-0.175915	7.45184	-4.24377	7.77604e-05	0.00189511	0.356034
Klhl38	1.33058	-0.585219	4.24296	7.79783e-05	0.00189815	1.44251
Gjb3	-0.684974	2.79055	-4.24223	7.81719e-05	0.0019006	1.03542
Gm35782	-0.567087	3.19339	-4.24032	7.86852e-05	0.00191081	0.971887
Ttc16	1.63629	-0.611607	4.23853	7.91669e-05	0.00192022	1.43365
Pif1	-0.900371	1.60767	-4.23742	7.94684e-05	0.00192525	1.22499
Mtm1	0.262331	6.39577	4.2361	7.98291e-05	0.00193147	0.451384
Atp6v0a1	-0.228851	6.34542	-4.23578	7.99142e-05	0.00193147	0.442773
Hmgcs1	-0.464873	5.27786	-4.23318	8.0629e-05	0.00194644	0.572973
Tmcc3	0.602345	8.04064	4.23256	8.07995e-05	0.00194825	0.266772
Pon2	-0.257887	5.91509	-4.2294	8.1677e-05	0.00196709	0.482474
Kctd10	-0.360368	4.78393	-4.22651	8.24857e-05	0.00198422	0.642391
Itpr1	0.418491	8.87988	4.22551	8.27701e-05	0.00198872	0.178473
Usp44	0.74611	1.71698	4.2244	8.30839e-05	0.00199215	1.20394
1700025G04Rik	-0.249191	7.27476	-4.22431	8.31077e-05	0.00199215	0.310161
A830082K12Rik	1.13408	4.68283	4.22328	8.34026e-05	0.0019935	0.682539
Col15a1	0.613235	4.93066	4.2231	8.34526e-05	0.0019935	0.619268
Gsap	0.368373	7.68118	4.22308	8.34571e-05	0.0019935	0.269341
Focad	-0.24275	7.08669	-4.22114	8.40126e-05	0.00200369	0.316811
Cpq	0.600112	7.29156	4.22087	8.40893e-05	0.00200369	0.305551
Ap5b1	-0.62496	2.82167	-4.22056	8.4178e-05	0.00200369	0.983076
Rdh1	-1.64937	-0.606151	-4.21874	8.4703e-05	0.00201207	1.36247
Zfp637	0.580727	2.17858	4.21836	8.4813e-05	0.00201207	1.07599
Wdr90	-0.639518	2.77334	-4.21832	8.48254e-05	0.00201207	0.996961
Ube2c	-0.634623	3.68722	-4.21773	8.49959e-05	0.00201377	0.799529
Lrrc51	0.397661	4.01989	4.21718	8.51555e-05	0.00201522	0.771184
Il33	0.978555	3.05275	4.21442	8.59603e-05	0.00203191	0.955204
Ndufa4l2	-1.20536	0.108348	-4.21127	8.68886e-05	0.00205147	1.30516
Etaa1	0.314888	4.56714	4.21065	8.70731e-05	0.00205346	0.636871
9330151L19Rik	0.469706	2.90317	4.20886	8.76047e-05	0.00206361	0.947053
LOC118567721	0.344113	5.39681	4.20629	8.8377e-05	0.00207941	0.486628
Gm24175	1.15289	-1.08109	4.20504	8.87542e-05	0.00208428	1.33454
Cers3	-0.897329	1.5871	-4.20493	8.87883e-05	0.00208428	1.12461
Nradd	0.844911	1.22778	4.20446	8.89303e-05	0.00208522	1.19921
Slitrk6	-1.59404	-1.57608	-4.20246	8.9537e-05	0.00209703	1.32566
D230025D16Rik	0.291913	4.68893	4.20164	8.97882e-05	0.00210051	0.588724
Sec24d	0.222277	6.79965	4.20101	8.9982e-05	0.00210263	0.283531
A430010J10Rik	1.67031	1.47815	4.19698	9.12227e-05	0.00212919	1.1548
Prickle1	-0.501776	5.87039	-4.19358	9.22848e-05	0.00215152	0.358414
Akap5	0.585318	2.78429	4.19222	9.27137e-05	0.00215906	0.9231
Col7a1	-0.878947	6.95402	-4.191	9.31002e-05	0.00216555	0.218011
Kif14	-0.54465	4.60725	-4.19067	9.32045e-05	0.00216555	0.535319
Rab20	0.386125	4.12673	4.18981	9.34753e-05	0.00216937	0.656544
n-TYgta1	1.41608	-0.548843	4.18674	9.44581e-05	0.00218969	1.26915
2510009E07Rik	0.459423	4.70071	4.18513	9.4977e-05	0.00219922	0.545261
Gtpbp8	0.392207	3.94624	4.18442	9.52067e-05	0.00220055	0.668867
Gm38534	1.27047	-0.808816	4.18428	9.52497e-05	0.00220055	1.26623
Thoc6	-0.670033	2.07167	-4.18193	9.60136e-05	0.00221569	0.97778
A730004F24Rik	1.16045	-1.65151	4.18135	9.62051e-05	0.0022176	1.26552
Gm39086	1.25335	-0.807944	4.18097	9.63288e-05	0.00221795	1.25511
Man2c1os	1.20023	-0.0461358	4.17784	9.73593e-05	0.00223729	1.22179
Agpat5	0.31294	5.93782	4.17752	9.74642e-05	0.00223729	0.313991
Magi3	0.388734	7.39964	4.17742	9.74971e-05	0.00223729	0.150801
Psap	0.349278	8.4908	4.17698	9.76428e-05	0.00223811	0.0464031
Pcca	0.200483	7.77582	4.17546	9.81493e-05	0.00224557	0.10226
LOC118567586	0.720044	1.89608	4.17534	9.81879e-05	0.00224557	1.01506
Mterf2	0.437144	3.36498	4.17347	9.88151e-05	0.00225738	0.735846
Saysd1	0.383378	3.5779	4.16942	0.000100181	0.00228603	0.6907
Zfp429	0.551994	3.22742	4.16754	0.000100824	0.00229815	0.755773
Nr4a3	1.03361	2.54575	4.16222	0.000102659	0.00233735	0.847698
Themis	2.1471	5.94469	4.15965	0.000103556	0.00235283	0.333509
Kcnk5	0.478234	5.196	4.15956	0.000103588	0.00235283	0.372875
Ncaph	-0.454998	4.43061	-4.1592	0.000103716	0.00235283	0.479432
4930512J16Rik	0.999516	0.419135	4.15896	0.0001038	0.00235283	1.13787
Gm34590	-1.06829	0.288964	-4.15828	0.000104039	0.00235476	1.14361
Pp2d1	-0.570118	2.7951	-4.15806	0.000104116	0.00235476	0.793328
Fat2	-1.54902	1.14547	-4.15639	0.000104709	0.00236556	1.02694
Stat1	0.262332	9.39582	4.15312	0.000105873	0.00238923	-0.105891
Evpl	-0.889553	3.12423	-4.152	0.000106278	0.0023957	0.691961
Tshz3	-0.44047	4.01461	-4.15113	0.000106592	0.00240013	0.532345
A430093F15Rik	1.46656	2.71572	4.15049	0.000106823	0.00240269	0.849874
Tsc22d2	0.360482	8.7658	4.14966	0.000107124	0.00240681	-0.0674622
Tspan11	-1.29902	1.24746	-4.14896	0.000107376	0.00240981	0.988235
Aasdhppt	0.312142	4.57251	4.14817	0.000107666	0.00241368	0.436655
Lsm12	0.224114	6.07182	4.14714	0.000108039	0.00241508	0.199034
Gbp6	0.459282	6.60181	4.14707	0.000108067	0.00241508	0.137194
Zfp971	0.323249	5.50106	4.14677	0.000108176	0.00241508	0.274624
Kyat3	0.682515	2.38879	4.1467	0.000108201	0.00241508	0.835721
4930563I02Rik	1.26926	-1.73598	4.14579	0.000108537	0.00241992	1.15709
Aatf	0.173296	7.52738	4.14301	0.000109562	0.0024397	0.019567
Oga	-0.179855	7.83592	-4.14274	0.000109663	0.0024397	-0.0100896
Insyn1	-1.64129	-0.807601	-4.1419	0.000109974	0.00244396	1.12735
Sfxn4	0.405453	3.27627	4.14068	0.000110429	0.00244999	0.654656
Naa16	0.199434	6.71631	4.14023	0.000110597	0.00244999	0.0956681
Trim17	0.532693	3.29489	4.13992	0.000110712	0.00244999	0.650876
Stxbp3	0.244293	6.91527	4.13989	0.000110725	0.00244999	0.0761106
Ifi207	0.538774	6.83466	4.13817	0.000111371	0.0024616	0.0830937
0610010K14Rik	-0.524905	2.59586	-4.13631	0.000112073	0.00247445	0.757306
Med26	0.216771	6.14895	4.13476	0.000112661	0.00248475	0.148306
Lmf2	-0.473498	3.92589	-4.13346	0.000113159	0.00249196	0.477492
Ifi44	0.594538	7.36912	4.1332	0.000113258	0.00249196	0.0147168
Ckap2	-0.488604	4.32872	-4.13295	0.000113354	0.00249196	0.399889
Acp7	-1.89335	-1.05268	-4.13248	0.000113533	0.00249321	1.10071
Plekhg6	-0.755226	1.84245	-4.13184	0.00011378	0.00249594	0.876077
A530040E14Rik	0.735859	3.00864	4.13029	0.000114377	0.00250635	0.702092
Stra6l	0.942489	1.55764	4.12986	0.000114544	0.00250733	0.95501
Gm40805	-1.33474	-1.48052	-4.1244	0.000116675	0.00255124	1.08486
Trim30d	0.657046	3.58397	4.12339	0.000117072	0.00255717	0.567336
Zc3h6	-0.245062	6.25532	-4.12208	0.000117591	0.00256576	0.0873796
Ppm1k	0.587519	4.42204	4.11723	0.000119534	0.00260539	0.367547
Stmn1	-0.573347	3.6752	-4.11626	0.000119924	0.0026096	0.465942
Aspscr1	-0.311006	5.34677	-4.11612	0.000119983	0.0026096	0.192971
Kirrel3	0.506832	8.66844	4.11559	0.000120196	0.00261144	-0.169116
Pdcd1lg2	0.637313	5.38537	4.11372	0.000120956	0.00262518	0.213805
Il22ra1	-1.09055	1.00102	-4.11215	0.0001216	0.00263634	0.903231
Lrp3	-1.37618	-0.904591	-4.11086	0.000122127	0.00264497	1.03315
Fcgr2b	0.431813	6.75822	4.10757	0.000123491	0.00267167	-0.00833271
Gm44764	0.503934	3.86565	4.1069	0.000123768	0.00267255	0.443827
AW046200	0.465328	2.90151	4.10629	0.000124024	0.00267255	0.5997
Polr3h	-0.485348	2.93571	-4.10605	0.000124123	0.00267255	0.581675
Alox12b	-1.49164	-1.64506	-4.10535	0.000124417	0.00267255	1.02992
H2ac11	-1.21749	0.513341	-4.10517	0.000124494	0.00267255	0.948653
Dusp1	-0.613476	2.67024	-4.10497	0.000124579	0.00267255	0.633558
Renbp	0.590703	2.48042	4.10493	0.000124594	0.00267255	0.693094
Acaca	-0.194391	7.44823	-4.10482	0.00012464	0.00267255	-0.105562
Lst1	0.61158	2.17214	4.10466	0.000124709	0.00267255	0.744096
Gm11110	-0.505571	2.81792	-4.10342	0.00012523	0.00268006	0.606547
Dcp2	0.180533	6.58017	4.1032	0.000125322	0.00268006	-0.00574072
Zfp958	0.276539	5.17522	4.10125	0.000126146	0.00269485	0.18057
Clu	-0.361637	8.03963	-4.09941	0.000126931	0.00270687	-0.179086
Cd101	0.902393	1.89588	4.09914	0.000127047	0.00270687	0.788229
Tmem108	-1.00013	1.91395	-4.099	0.000127106	0.00270687	0.751296
Cep112	0.467528	4.80462	4.09841	0.000127359	0.00270942	0.22407
Tmem147	0.598319	2.20991	4.09726	0.000127853	0.00271534	0.697654
Tifa	0.47762	3.89687	4.09715	0.000127903	0.00271534	0.393498
Msh4	0.788361	1.25103	4.09253	0.000129908	0.00275504	0.84721
Fam83b	-0.719701	3.75924	-4.09144	0.000130383	0.00276225	0.371751
Col20a1	0.402435	4.44642	4.09038	0.000130847	0.00276921	0.290449
Parp14	0.294591	9.01753	4.08993	0.000131046	0.00277055	-0.278525
Lemd3	0.199308	6.72327	4.08619	0.000132704	0.00280084	-0.0791706
Il12b	1.63381	0.0873013	4.08608	0.000132753	0.00280084	0.925297
Acvrl1	0.483627	3.1462	4.08511	0.000133189	0.00280525	0.502844
Kifc1	-0.627562	2.95182	-4.085	0.000133237	0.00280525	0.507642
Gm36886	1.38986	-0.892389	4.08049	0.000135274	0.0028452	0.955013
Chaf1b	-0.452036	3.89011	-4.08014	0.00013543	0.00284557	0.327133
Cers5	-0.180586	6.41877	-4.07938	0.000135779	0.00284996	-0.0716474
LOC118567920	-1.24302	-1.22531	-4.07271	0.000138855	0.00290881	0.925396
Slc34a2	-1.67276	-1.24524	-4.07268	0.000138868	0.00290881	0.922483
Dynll2	0.339421	4.8426	4.07084	0.000139726	0.00292378	0.134372
Gvin1	0.371117	4.34398	4.06928	0.00014046	0.00293351	0.224629
Pnpla1	-1.7885	-1.44462	-4.06924	0.000140478	0.00293351	0.910717
2310010J17Rik	0.940757	0.302136	4.06741	0.000141345	0.00294663	0.845147
Tbx21	1.12541	1.36821	4.06731	0.000141394	0.00294663	0.781557
LOC118567983	-0.853966	0.844866	-4.06568	0.000142165	0.00295967	0.801126
Btnl2	1.45998	0.557689	4.06335	0.000143283	0.0029799	0.833021
Mmp2	-0.763994	4.0676	-4.06157	0.000144143	0.00298969	0.187818
Golga7b	-0.972438	3.87916	-4.06134	0.00014425	0.00298969	0.250845
Rnf128	0.601624	5.45285	4.06129	0.000144276	0.00298969	0.0269427
H2ac18	-0.877968	0.745088	-4.06116	0.000144339	0.00298969	0.75993
Klc4	-0.483283	3.52683	-4.06049	0.000144663	0.00299338	0.328099
Ccl8	0.770502	4.45463	4.0601	0.000144853	0.00299427	0.198375
Hmgb2	-0.473411	5.2178	-4.05942	0.000145181	0.002998	0.0255929
Ano7	-1.48592	-0.558744	-4.05756	0.00014609	0.00301373	0.864589
Scfd1	0.224687	6.36249	4.05683	0.000146446	0.00301803	-0.132847
Asic1	-0.953506	0.539718	-4.0552	0.000147252	0.00303157	0.773763
Ms4a7	0.637891	4.37108	4.05482	0.000147436	0.00303231	0.193284
Atp8b1	-0.442686	4.20717	-4.05308	0.000148301	0.00304704	0.172778
Socs6	0.288086	6.14321	4.05206	0.000148808	0.00305437	-0.122481
Ddrgk1	-0.390362	3.58311	-4.05107	0.000149302	0.00306145	0.291885
Ak5	-0.663856	3.1056	-4.05073	0.000149469	0.00306179	0.359186
Gas1	-1.02062	1.24631	-4.0501	0.000149788	0.00306524	0.653532
St7l	0.217316	6.86536	4.04739	0.000151151	0.00309005	-0.220972
Mdc1	-0.263721	5.11555	-4.04699	0.000151355	0.00309113	0.00855769
Hmgcr	-0.423629	5.17023	-4.04617	0.000151772	0.00309655	-0.0143184
Stn1	-0.24405	5.11541	-4.04571	0.000152004	0.00309818	0.00216115
Gpr141b	1.78286	0.0367516	4.04527	0.000152228	0.00309965	0.808835
Itga9	0.490107	6.70662	4.04198	0.000153911	0.00313081	-0.212217
Trp63	-0.652669	4.80199	-4.04106	0.000154389	0.00313531	0.0249758
Pole	-0.402594	5.03155	-4.04096	0.00015444	0.00313531	-0.00475816
Ptafr	0.567675	2.9758	4.03984	0.000155017	0.0031439	0.390363
Zbtb10	0.337676	5.26266	4.0372	0.00015639	0.00316861	-0.0384943
Tarbp1	0.262994	5.65481	4.03465	0.000157731	0.0031926	-0.107043
Puf60	-0.289009	4.24643	-4.03341	0.000158387	0.00320187	0.115944
Calm3	-0.303709	5.44483	-4.03319	0.000158502	0.00320187	-0.0934466
Zfp87	0.450355	3.64734	4.0321	0.000159081	0.00320599	0.24806
Zfp930	0.309348	4.69253	4.03191	0.000159184	0.00320599	0.035836
Rexo1	-0.364842	4.30233	-4.0317	0.000159293	0.00320599	0.0954435
Clec12a	2.00054	1.78634	4.03162	0.000159334	0.00320599	0.605885
4930553C11Rik	-1.56986	-1.20983	-4.03105	0.000159642	0.00320903	0.791286
Ndufa12	0.241137	5.34293	4.02844	0.000161035	0.00323385	-0.0764561
Gimap8	1.50332	5.59959	4.02446	0.000163193	0.00327396	-0.0757138
Slc25a20	-0.331682	3.26058	-4.02297	0.000164007	0.00328399	0.249889
2900009J06Rik	0.893715	1.84642	4.02295	0.000164015	0.00328399	0.536669
Gm33022	0.9966	-1.63381	4.02194	0.000164569	0.00329185	0.780856
Gadd45g	-0.953052	0.954941	-4.02091	0.000165134	0.00329282	0.641427
Gm40943	1.14858	-1.04708	4.02091	0.000165138	0.00329282	0.777698
Gm41429	0.752048	1.96448	4.0209	0.000165141	0.00329282	0.524115
Fbxl15	-1.35795	-0.141468	-4.02068	0.000165262	0.00329282	0.719919
Cdk9	-0.306281	4.67668	-4.01964	0.000165836	0.00330105	-0.0144472
Ttll4	0.222195	7.32025	4.01679	0.000167421	0.00332806	-0.366641
Gm52888	1.01622	-1.1578	4.01662	0.000167519	0.00332806	0.759336
Igdcc4	-1.04747	0.873297	-4.01629	0.000167703	0.00332848	0.611493
Tlr11	1.82798	0.393194	4.0129	0.000169609	0.00336304	0.694335
Gprin3	1.3786	3.94682	4.01208	0.000170071	0.00336891	0.16681
Batf2	0.748773	4.67793	4.0111	0.000170628	0.00337667	-0.000725776
Gsdmc	-2.42835	-0.363878	-4.0084	0.00017217	0.00340163	0.681568
Dab1	-1.71599	2.54939	-4.00831	0.000172222	0.00340163	0.347523
Zcchc2	0.270143	7.79903	4.00792	0.000172446	0.0034025	-0.438502
Lypla2	-0.392811	3.29727	-4.00764	0.000172606	0.0034025	0.201695
Ppp1r15a	-0.835826	1.48466	-4.00711	0.000172908	0.0034025	0.51642
Kmt5a	-0.231462	5.36796	-4.00707	0.000172932	0.0034025	-0.161316
Mapkbp1	-0.401911	4.98685	-4.00387	0.000174789	0.00343572	-0.118998
Htr2a	-0.73129	4.0005	-4.00186	0.00017596	0.00345125	0.0336719
Hepacam2	1.55501	0.407311	4.00185	0.000175964	0.00345125	0.646792
Sp140	0.340567	5.62431	4.00165	0.000176086	0.00345125	-0.198509
Gm51745	1.40077	-1.63747	3.99892	0.000177692	0.0034794	0.71305
Heph	-1.52141	0.0182945	-3.99567	0.00017962	0.00350459	0.647869
Myh11	-1.00021	2.74159	-3.99564	0.000179638	0.00350459	0.295923
Prmt8	1.14083	0.469207	3.99561	0.000179661	0.00350459	0.629199
Gng2	0.599438	6.9278	3.9956	0.000179665	0.00350459	-0.39054
E230029C05Rik	0.691618	4.66442	3.99418	0.000180516	0.00351783	-0.0577734
Sec11a	0.506306	4.34029	3.99298	0.000181236	0.00352848	-0.012808
Zbtb46	0.480524	5.44053	3.99129	0.000182255	0.00354495	-0.201814
Clmp	-0.584174	3.64727	-3.9901	0.000182981	0.00355569	0.0615141
Stk39	0.396371	8.16061	3.98941	0.000183399	0.00356042	-0.532835
Sft2d3	0.699285	1.81776	3.98803	0.000184242	0.00357338	0.456793
n-TSaga6	1.08476	-1.32558	3.98662	0.00018511	0.00358681	0.673451
Arl4aos	1.23411	-1.69615	3.98466	0.000186316	0.00360431	0.669987
Wwp1	0.28107	8.04938	3.98458	0.000186366	0.00360431	-0.534923
Asb6	-0.535146	2.4949	-3.98329	0.00018717	0.00361366	0.284673
Hnrnpul1	-0.14559	7.35882	-3.98323	0.000187203	0.00361366	-0.482422
Sirt3	0.347444	3.64215	3.98171	0.000188153	0.00362856	0.0749212
Acrbp	0.35395	3.78021	3.9809	0.000188658	0.00363381	0.043943
Gm39002	1.24816	-1.86821	3.98071	0.000188781	0.00363381	0.660907
Zfp780b	0.30088	4.56247	3.97843	0.000190215	0.00365796	-0.110636
Adrb1	1.32383	-1.0133	3.97722	0.000190978	0.00366919	0.640242
Sec16b	-0.864747	1.23095	-3.97661	0.000191363	0.00367312	0.449292
Gm40085	1.47974	-1.0966	3.9759	0.000191816	0.00367837	0.639059
Ppargc1b	0.589364	5.482	3.9736	0.000193284	0.00370304	-0.262307
Sorcs2	-0.658059	5.14837	-3.9678	0.000197039	0.00377119	-0.245759
Dnah11	0.380259	4.51203	3.96743	0.000197281	0.00377119	-0.134406
Slc8a3	0.949864	1.38852	3.96726	0.000197395	0.00377119	0.410272
Arhgap19	-0.471172	3.51104	-3.96605	0.000198184	0.00378271	0.0197627
P3h4	-1.18088	-0.179537	-3.96467	0.000199096	0.00379313	0.559411
Gzmf	-2.41839	1.09608	-3.96466	0.000199101	0.00379313	0.460906
Psmd5	0.25631	5.15442	3.96424	0.000199379	0.00379488	-0.256783
Adcy4	-0.658881	2.42222	-3.96388	0.000199615	0.0037956	0.234469
Ccnd2	0.662302	6.44871	3.9631	0.000200133	0.0037956	-0.429621
5430437J10Rik	1.43964	4.55946	3.96309	0.000200139	0.0037956	-0.155672
LOC102636558	1.15483	-1.46285	3.96306	0.00020016	0.0037956	0.604505
Zc2hc1a	0.432767	6.90342	3.96218	0.000200744	0.00380314	-0.498477
Mfge8	-0.364662	5.61044	-3.96079	0.000201673	0.00381721	-0.34742
Olfr457	1.30965	-1.97007	3.95978	0.000202348	0.00382643	0.5986
Skint7	-1.3883	-1.4752	-3.9582	0.000203409	0.00384295	0.579931
Psma3	0.192831	5.97313	3.95142	0.000208025	0.00392453	-0.419422
Ccdc122	0.244372	5.79978	3.95115	0.000208212	0.00392453	-0.400862
Car12	-0.720064	5.57395	-3.95101	0.000208304	0.00392453	-0.376199
Gm20756	1.12987	-0.426378	3.94953	0.000209325	0.00393914	0.535519
Lce1l	-1.4174	-1.72512	-3.94933	0.000209465	0.00393914	0.56032
Gm13816	0.468041	4.67705	3.94775	0.000210565	0.00395619	-0.218353
Rap2b	0.359118	4.12044	3.94739	0.000210815	0.00395724	-0.128646
Knl1	-0.419164	5.76021	-3.94667	0.000211313	0.00396295	-0.418525
9230114K14Rik	-1.23716	-0.682874	-3.94368	0.000213419	0.00399876	0.524622
Dalrd3	-0.305012	4.24351	-3.94096	0.000215344	0.00403114	-0.175554
Ermard	0.380577	4.06563	3.93908	0.000216684	0.00404799	-0.127442
Zfp937	0.486765	2.36401	3.93879	0.000216892	0.00404799	0.169749
Vamp3	-0.324037	4.49429	-3.93874	0.000216929	0.00404799	-0.237435
Wnt4	-0.863593	1.09946	-3.93859	0.000217037	0.00404799	0.336471
Sec14l4	-1.49041	-1.34812	-3.93602	0.000218889	0.0040788	0.508738
Klri2	1.38758	0.207715	3.93524	0.000219447	0.00408548	0.463969
1700030K09Rik	0.319958	3.76764	3.93458	0.000219928	0.00408707	-0.0999995
Ccl3	1.2074	0.237996	3.93457	0.000219937	0.00408707	0.45323
Gm36201	1.05194	-1.45368	3.9343	0.000220133	0.00408707	0.519646
Gm26559	0.726063	2.0087	3.93304	0.000221051	0.00410038	0.233524
Eml3	-0.436843	3.56303	-3.93166	0.000222059	0.00411219	-0.0904785
Ccnjl	0.494976	3.15739	3.93162	0.00022209	0.00411219	0.0179965
Cpox	-0.372277	3.80687	-3.93072	0.000222748	0.00412064	-0.127031
Il1f5	-1.62244	-1.60601	-3.93001	0.000223269	0.00412654	0.496688
Gm6602	1.30572	-1.18815	3.92769	0.000224986	0.0041545	0.495686
Rnf103	0.329115	5.01636	3.9261	0.00022617	0.00416639	-0.352984
Cox11	0.466507	3.2121	3.92602	0.000226231	0.00416639	-0.0154661
Matr3	0.207641	8.21574	3.926	0.000226241	0.00416639	-0.739326
Them4	0.444476	2.66849	3.92437	0.000227463	0.00418512	0.0768888
LOC108167387	1.31581	0.757602	3.92392	0.000227798	0.00418606	0.399475
Kif20a	-0.613631	2.05684	-3.92376	0.000227924	0.00418606	0.172976
Gm8126	0.901255	1.26699	3.92237	0.00022897	0.00420149	0.309822
Ldlr	-0.631327	5.33548	-3.92114	0.000229895	0.00421146	-0.448691
Lypd3	-0.795836	2.2749	-3.9211	0.000229926	0.00421146	0.110696
Gm31613	1.07687	-1.10928	3.92038	0.000230479	0.0042178	0.472614
Anp32e	-0.290457	5.15397	-3.91965	0.000231027	0.00422108	-0.414106
AW112010	0.548868	4.55376	3.9196	0.000231071	0.00422108	-0.283739
Igf1	1.06143	4.17464	3.91866	0.000231786	0.00423036	-0.174011
Thy1	-0.457566	5.32896	-3.91499	0.000234604	0.00427796	-0.449351
Gm34661	1.32798	-1.58526	3.91324	0.000235964	0.00429892	0.458849
Pdzd3	1.01879	-1.59801	3.91289	0.000236233	0.00429998	0.455043
Thtpa	-0.438717	2.80866	-3.91166	0.00023719	0.00431175	0.00396682
Acp2	0.308962	4.6556	3.91146	0.000237348	0.00431175	-0.339513
Fst	-0.86982	1.29013	-3.91104	0.000237676	0.00431175	0.215627
Paqr5	-0.534232	3.0868	-3.91077	0.000237883	0.00431175	-0.0798989
Henmt1	0.671692	2.71502	3.91014	0.000238381	0.00431175	0.0441081
Snhg7	-0.421158	3.71831	-3.91004	0.000238459	0.00431175	-0.183106
Plekhg5	-0.519763	4.72982	-3.91002	0.000238479	0.00431175	-0.370003
Gm1720	1.46508	0.587187	3.90977	0.000238673	0.00431175	0.368435
Mmp3	-0.899313	3.75475	-3.90963	0.000238779	0.00431175	-0.22225
Gm46777	1.10334	-0.934314	3.90896	0.000239305	0.00431511	0.431617
Mctp1	0.690197	5.28504	3.90886	0.000239388	0.00431511	-0.446947
Klk7	-1.88123	-1.04968	-3.90835	0.000239787	0.00431708	0.410423
Plbd1	0.815872	4.36364	3.908	0.000240062	0.00431708	-0.292185
Sgcz	-0.971214	1.47334	-3.90792	0.000240131	0.00431708	0.183957
Gm39291	0.67808	2.31676	3.90722	0.000240681	0.00432248	0.109346
Rcn3	-0.694637	2.37207	-3.907	0.000240855	0.00432248	0.0607403
Pzp	1.17024	-1.15987	3.90539	0.000242139	0.0043391	0.42754
Tex2	-0.183149	6.74037	-3.9053	0.000242206	0.0043391	-0.662393
Cables1	-0.450686	3.39877	-3.9045	0.000242847	0.00434676	-0.150638
Fbxo4	0.303034	3.58702	3.90375	0.000243443	0.00435363	-0.171378
Cnep1r1	0.277483	5.41502	3.90301	0.000244037	0.00435702	-0.489655
Cenpf	-0.57959	6.40986	-3.90283	0.000244183	0.00435702	-0.642467
Cplx1	0.722789	1.96452	3.90272	0.000244273	0.00435702	0.146476
Kif11	-0.447784	5.70124	-3.90012	0.000246368	0.00439056	-0.557561
D130007C19Rik	0.327843	4.35814	3.89879	0.000247444	0.00440588	-0.324723
LOC677525	1.3166	-1.18807	3.89844	0.000247729	0.00440711	0.411522
LOC118568265	0.842939	1.20663	3.89792	0.00024816	0.00441045	0.240989
A2m	1.22403	-0.385264	3.89768	0.000248349	0.00441045	0.369503
Miga1	0.323964	5.09034	3.89643	0.000249376	0.00442485	-0.465761
Gm38537	0.983545	1.29372	3.89525	0.000250346	0.00443822	0.230042
Xirp2	-2.24579	0.319523	-3.89396	0.000251408	0.00445316	0.258091
Epha3	-1.03347	2.13489	-3.8927	0.000252446	0.00446486	0.0521047
Krba1	0.379328	4.49297	3.89263	0.000252505	0.00446486	-0.370595
Gm29679	1.25472	-1.55348	3.89211	0.00025294	0.00446774	0.394229
Atp1b4	0.863305	1.14783	3.89191	0.000253105	0.00446774	0.224049
Rpl18	-0.377875	5.14526	-3.89151	0.000253436	0.00446972	-0.492096
LOC118567660	0.400914	3.40102	3.8909	0.000253946	0.00447484	-0.166907
Gm41188	1.10599	-1.6516	3.88729	0.000256972	0.00452426	0.383296
Fsip1	-0.996314	0.0830244	-3.88671	0.000257465	0.00452904	0.307598
Gm25915	1.26278	-0.912415	3.88446	0.000259373	0.00455867	0.364319
Gm34286	1.08917	-1.05322	3.88243	0.000261101	0.00458509	0.353745
Bicc1	-0.424386	5.24006	-3.8813	0.000262075	0.00459825	-0.537661
Rasgrp4	0.750058	1.66344	3.87951	0.000263617	0.00462133	0.11086
Clstn2	-0.992529	3.84586	-3.87715	0.000265665	0.00465065	-0.368791
Zfp53	0.283909	5.77853	3.87695	0.000265834	0.00465065	-0.623303
Gpnmb	0.809389	2.00279	3.87679	0.000265973	0.00465065	0.0643195
Gm48893	-1.16681	-0.430552	-3.87635	0.000266363	0.00465349	0.296197
1700128E19Rik	1.04999	-1.32022	3.87557	0.000267042	0.00466137	0.343605
Ccl12	0.928859	1.73837	3.87507	0.00026748	0.00466503	0.0832574
Gm31898	1.40024	-0.343312	3.87394	0.00026847	0.00467829	0.313105
Csf3r	0.43402	4.20789	3.87228	0.000269934	0.0046998	-0.379909
Snx6	0.166055	6.6841	3.87066	0.000271373	0.00471786	-0.763904
Pwwp2a	0.190698	7.63245	3.87059	0.000271433	0.00471786	-0.862046
Sema3d	-1.50648	1.76295	-3.86938	0.000272508	0.00473251	0.0653184
Spock2	1.15635	0.219582	3.8691	0.000272762	0.0047329	0.269553
Gm6410	0.957365	0.318822	3.86855	0.000273249	0.00473732	0.244713
Prom1	-0.583169	4.3637	-3.86793	0.000273804	0.00474285	-0.444765
Gzmg	-2.35468	1.44312	-3.86741	0.000274272	0.00474285	0.114265
Klrk1	1.25268	3.15977	3.86732	0.000274357	0.00474285	-0.144642
Capn8	1.4237	2.74229	3.86716	0.000274497	0.00474285	-0.115734
Sesn3	0.490832	8.33107	3.86504	0.000276408	0.00476709	-0.940051
Sart1	-0.432106	4.26928	-3.86487	0.00027656	0.00476709	-0.422296
BC005624	-0.357538	3.94867	-3.86483	0.0002766	0.00476709	-0.364894
Lrrc4c	-0.791462	1.70956	-3.86417	0.000277202	0.00477343	0.0492472
Gm34597	1.76065	-0.978657	3.86267	0.000278565	0.00479287	0.299838
Krt16	-2.31503	-1.0502	-3.86203	0.000279146	0.00479882	0.266735
Bnip1	-0.332488	3.16619	-3.86123	0.000279875	0.0048073	-0.225195
Rcan2	-0.787527	1.99744	-3.85865	0.000282247	0.00484379	-0.0294105
Spata31d1b	1.38285	-1.43628	3.85839	0.00028249	0.00484379	0.294851
Arl6ip4	-0.546442	2.13907	-3.85812	0.000282736	0.00484379	-0.03572
LOC118567673	-0.484032	2.67194	-3.85789	0.000282948	0.00484379	-0.141831
Naa40	-0.231048	4.74267	-3.85717	0.000283619	0.0048453	-0.535534
Fam71f1	-1.13806	-0.625955	-3.85713	0.000283655	0.0048453	0.259626
3930402G23Rik	1.20356	-0.572816	3.85701	0.000283764	0.0048453	0.263545
Hrh2	0.884832	2.52647	3.85677	0.000283985	0.0048453	-0.0945335
Trim47	-0.433421	3.79133	-3.85546	0.000285203	0.00486203	-0.366296
Gm41918	-1.26273	-1.11722	-3.85333	0.000287199	0.00488957	0.260395
Sdc3	0.574034	6.20956	3.85323	0.000287298	0.00488957	-0.747117
Gm31600	-1.0732	1.34686	-3.85067	0.000289703	0.00492277	0.0747512
Utp15	-0.246417	4.86532	-3.85064	0.000289731	0.00492277	-0.573704
Ier3	-0.727324	3.6026	-3.84985	0.000290482	0.00492921	-0.361173
Ereg	-1.13866	-0.398644	-3.84974	0.000290592	0.00492921	0.225679
Ccdc7b	0.628026	1.81383	3.84833	0.00029193	0.00494779	-0.00624523
Ceacam12	-1.57093	-1.11267	-3.84176	0.000298259	0.00505087	0.225788
Gm13481	-0.824552	4.1102	-3.84042	0.000299565	0.00506878	-0.494621
Mst1r	-1.08196	-0.420853	-3.83873	0.00030122	0.00508889	0.190601
Bcl2l14	0.789889	1.87764	3.8387	0.000301252	0.00508889	-0.0418334
Crim1	0.178268	7.29991	3.83749	0.00030244	0.00510474	-0.932182
Lncpint	0.230862	9.69101	3.83669	0.000303226	0.00511378	-1.14121
R3hdm4	-0.314997	4.6027	-3.83638	0.000303535	0.00511477	-0.579702
Sulf1	-0.79235	5.71436	-3.83558	0.000304325	0.00512384	-0.747297
Hmmr	-0.464633	4.58293	-3.83366	0.00030624	0.00515166	-0.594808
Smim4	0.474619	3.18086	3.83342	0.000306481	0.00515166	-0.30395
Caprin1	-0.158938	8.26274	-3.83091	0.000308995	0.00518965	-1.04573
Thbs3	-0.757558	1.41071	-3.82973	0.000310181	0.00520445	-0.0048572
Parp8	0.210658	9.13646	3.82953	0.000310387	0.00520445	-1.11972
Samhd1	-0.229419	8.24719	-3.82563	0.00031436	0.00526676	-1.06025
Atxn7l3	-0.33397	4.7597	-3.82484	0.000315166	0.00527593	-0.639155
1700018A04Rik	0.94653	-1.13521	3.82399	0.000316035	0.00528615	0.188145
Mcee	0.277635	3.86169	3.82163	0.000318475	0.0053226	-0.481146
Cdc20	-0.665731	2.57031	-3.82075	0.000319391	0.00533318	-0.277089
Isyna1	-0.461995	4.12252	-3.8203	0.000319852	0.00533318	-0.550272
Zfp809	0.162873	6.44612	3.82027	0.000319891	0.00533318	-0.889847
Itgax	0.649122	5.14764	3.81858	0.000321655	0.0053582	-0.702945
Anapc10	0.189711	6.19857	3.81758	0.000322699	0.00537121	-0.869509
Plbd2	-0.361899	4.93968	-3.81717	0.000323131	0.00537403	-0.695418
Syf2	-0.385199	3.39609	-3.81682	0.000323495	0.00537571	-0.411301
Mcm5	-0.416636	4.69059	-3.81388	0.000326602	0.00542292	-0.665862
Ndc80	-0.434774	4.15721	-3.81341	0.000327108	0.00542691	-0.573285
Col3a1	-0.991018	6.66328	-3.81239	0.000328194	0.00544051	-0.961775
Gm19859	0.939943	3.43361	3.81158	0.000329059	0.00545009	-0.424036
Apod	-1.10635	-0.231171	-3.81135	0.000329306	0.00545009	0.0940931
Zfp626	0.274983	4.24646	3.81043	0.000330289	0.00545611	-0.574193
Acin1	-0.168624	7.56359	-3.81023	0.000330506	0.00545611	-1.04601
Mpp2	-0.752191	0.768225	-3.81005	0.000330693	0.00545611	0.0304885
Pnpt1	0.245354	6.32796	3.80978	0.000330985	0.00545611	-0.905357
Minar1	1.28138	-0.439433	3.80976	0.000331005	0.00545611	0.132147
Atxn10	-0.126346	7.16096	-3.8092	0.000331604	0.00546157	-1.01049
Aip	-0.328698	4.04536	-3.80721	0.000333762	0.00549269	-0.572163
Nebl	-1.15232	2.98181	-3.80432	0.000336902	0.0055399	-0.383677
Neurl1a	-0.577903	2.36633	-3.80103	0.000340519	0.00559486	-0.275566
Cstdc5	-2.09572	-1.04765	-3.7945	0.000347814	0.00571014	0.0720969
Strip2	1.68901	1.49699	3.79348	0.000348969	0.00572028	-0.106298
Myrfl	1.36179	0.313084	3.79326	0.000349217	0.00572028	0.0428109
Lrrc74b	1.12685	-1.3818	3.79321	0.000349272	0.00572028	0.103328
Pde10a	-0.534749	3.066	-3.79209	0.000350544	0.0057365	-0.443709
Naip6	0.651168	3.16382	3.79114	0.000351624	0.00574957	-0.413345
H4f16	-0.618303	2.68527	-3.79034	0.000352535	0.00575759	-0.372513
Trim13	0.652257	1.05738	3.79022	0.000352678	0.00575759	-0.0618462
Saa3	1.74608	0.780195	3.78976	0.000353199	0.00576149	-0.00102773
Gm31431	1.36462	-1.51826	3.7887	0.00035441	0.00577662	0.0933233
Gm52832	0.966125	0.625081	3.78831	0.000354859	0.00577933	-0.0135325
Gm5493	0.895027	2.08572	3.78586	0.000357687	0.00581893	-0.235214
Rab17	0.853285	1.47336	3.78571	0.00035786	0.00581893	-0.125391
Slc6a20b	-0.456808	3.21808	-3.78544	0.000358174	0.00581941	-0.4706
Sema7a	0.551115	5.47428	3.78439	0.000359396	0.00583462	-0.86664
Dars2	0.298306	3.9618	3.78264	0.000361435	0.00586103	-0.607894
Gm52620	1.23163	-0.506173	3.7825	0.000361597	0.00586103	0.04699
Capn1	-0.34068	5.60087	-3.7817	0.000362533	0.00587155	-0.907016
Gm32749	1.28454	1.67528	3.78084	0.000363554	0.00588341	-0.175187
Noxred1	0.75871	1.50123	3.78045	0.000364012	0.00588616	-0.126987
Dnhd1	0.360403	4.51837	3.77928	0.000365387	0.00590371	-0.713525
2310061I04Rik	-0.437793	2.83432	-3.77788	0.000367049	0.00592443	-0.422733
1700066B19Rik	1.00148	-1.38251	3.77744	0.000367576	0.00592443	0.0545743
Cs	-0.198363	6.20285	-3.77731	0.000367731	0.00592443	-0.999148
Apobec1	0.812244	6.32723	3.77722	0.000367829	0.00592443	-1.00211
Syngr2	-0.283539	4.63939	-3.77626	0.000368974	0.00593819	-0.775395
Gm34829	1.44326	-0.903851	3.77583	0.000369487	0.00594176	0.0416572
1700037F03Rik	0.5711	2.92653	3.77551	0.000369876	0.00594333	-0.404679
Gm32652	1.27253	-1.09383	3.77312	0.000372741	0.00598467	0.0363347
Frmpd3	-1.34469	-1.44	-3.77063	0.000375754	0.0060283	0.0307228
LOC108167750	0.994173	-1.66472	3.77005	0.000376459	0.00603486	0.0400002
Oas1h	0.72154	4.1703	3.7671	0.000380068	0.00608794	-0.674315
Cdr2l	-0.531171	2.76305	-3.76598	0.000381437	0.00610508	-0.447629
Cracd	0.380841	3.44066	3.76535	0.000382217	0.00611278	-0.556643
LOC108167316	1.23768	-1.32015	3.76508	0.000382548	0.00611328	0.0183789
Cpsf1	-0.251046	5.00422	-3.76457	0.00038318	0.0061186	-0.859615
Gm25360	-0.536643	2.38385	-3.75944	0.000389587	0.00621238	-0.401284
Svep1	-1.03571	3.02006	-3.75938	0.000389661	0.00621238	-0.509559
Akap17a	-0.437258	2.92571	-3.75792	0.0003915	0.00623682	-0.505794
Mmachc	0.505305	2.29508	3.75357	0.000397032	0.00632002	-0.387488
Nr4a1	-0.405645	3.41766	-3.75227	0.000398702	0.00634165	-0.621188
Gm35549	1.386	-1.65719	3.75146	0.000399733	0.00635193	-0.0129237
Rps2	-0.555252	3.75817	-3.75128	0.00039997	0.00635193	-0.687963
Tmem211	-1.4424	-0.436765	-3.75054	0.000400928	0.0063622	-0.0748612
Tmem54	-0.778449	1.75724	-3.74677	0.000405824	0.00643489	-0.325999
Kcnc3	-0.777079	1.81695	-3.74498	0.000408174	0.00646558	-0.341895
Slco1a5	-1.00168	2.11111	-3.74481	0.000408392	0.00646558	-0.384112
Sqor	0.600669	2.17021	3.74107	0.000413344	0.00653473	-0.386635
Tgm1	-1.01199	1.11338	-3.74061	0.000413961	0.00653473	-0.233888
Zfp821	-0.28979	3.92807	-3.74055	0.00041404	0.00653473	-0.748229
Las1l	-0.289088	5.01673	-3.74055	0.00041404	0.00653473	-0.935201
St3gal6	-0.435179	4.92673	-3.73975	0.000415099	0.00654638	-0.935106
Plcxd2	1.01745	3.59763	3.7387	0.000416512	0.0065636	-0.644233
Rybp	0.227307	6.55079	3.73651	0.000419452	0.00660483	-1.16153
Gm32725	0.499641	3.87888	3.73426	0.000422502	0.00664774	-0.731872
Matk	0.634845	1.55142	3.73377	0.00042317	0.00665311	-0.285827
Ptma	-0.306449	7.00499	-3.73167	0.000426036	0.00669303	-1.23597
Frem1	1.29187	0.346003	3.7283	0.00043068	0.00676078	-0.174643
Lsm4	-0.317471	3.07783	-3.72581	0.000434127	0.00680965	-0.638438
Lsmem2	-0.825609	0.645462	-3.72502	0.000435238	0.00682184	-0.214408
Plk1	-0.710782	3.0101	-3.72446	0.000436017	0.00682881	-0.640591
Hexim1	-0.292644	4.29326	-3.72266	0.000438547	0.00686317	-0.862483
Nid1	-0.440358	5.64265	-3.72208	0.000439364	0.0068707	-1.10318
Sytl1	-1.12216	0.394279	-3.71903	0.000443687	0.00693299	-0.204599
Col1a1	-1.02935	9.14186	-3.71457	0.000450082	0.00702754	-1.504
Gzmd	-1.46949	1.89488	-3.71355	0.000451553	0.00704512	-0.42273
Adgrf5	0.31496	6.54135	3.71169	0.000454253	0.00708183	-1.23248
Neil3	-0.365261	5.12256	-3.71129	0.000454841	0.0070856	-1.05424
Ccnh	0.225982	5.88599	3.71038	0.000456168	0.00709428	-1.15495
Lamtor1	-0.33716	3.17852	-3.71023	0.000456382	0.00709428	-0.693661
Ppp2r2c	0.950034	0.641801	3.7099	0.000456868	0.00709428	-0.246414
Tfcp2l1	1.17737	1.4839	3.70976	0.000457068	0.00709428	-0.339469
Polq	-0.31905	4.81494	-3.70961	0.00045729	0.00709428	-0.99872
Gm33274	1.22198	-1.2205	3.70948	0.000457483	0.00709428	-0.14216
C9orf72	0.331156	6.20889	3.70817	0.000459402	0.00711864	-1.2029
Tiam1	-0.530495	7.88973	-3.70786	0.000459869	0.00712048	-1.39403
Grin2c	-1.31231	-1.73188	-3.70696	0.000461192	0.00713555	-0.148368
Rps6kb2	-0.397559	3.36841	-3.70625	0.000462242	0.00714589	-0.739734
Rpl36	-0.434378	4.60252	-3.70583	0.000462868	0.00714589	-0.982171
Zfp330	0.264718	4.60095	3.7058	0.00046291	0.00714589	-0.961214
Nudt1	0.396342	2.86981	3.70383	0.000465841	0.0071857	-0.623453
Osr1	-0.753702	0.437863	-3.69976	0.000471944	0.0072697	-0.272373
Tspan33	1.35913	1.3826	3.69973	0.000471999	0.0072697	-0.352586
Commd4	-0.378968	2.53412	-3.69936	0.000472553	0.00727276	-0.613819
Celf4	0.467461	6.59003	3.69884	0.000473347	0.00727949	-1.28213
Tbc1d8	0.550957	5.97192	3.69825	0.00047424	0.00728417	-1.20264
Mfap5	0.664299	2.40097	3.69817	0.000474364	0.00728417	-0.565243
Gm36198	1.15831	-1.5632	3.69595	0.000477742	0.00733053	-0.170508
Itgae	0.837932	3.46402	3.69568	0.000478145	0.0073312	-0.774013
Osm	-0.836451	1.02745	-3.69543	0.000478529	0.00733157	-0.375915
Arsb	0.660252	7.12006	3.69496	0.000479252	0.00733715	-1.35098
Gkap1	0.307148	4.68297	3.69322	0.000481925	0.00736737	-1.02525
Gm12250	0.418592	5.99457	3.69321	0.000481947	0.00736737	-1.21311
5930403N24Rik	1.27192	-0.737712	3.69284	0.000482522	0.00737064	-0.211188
Gm7982	1.005	-0.996458	3.69156	0.000484492	0.00739078	-0.204314
Ncapd2	-0.225275	6.28093	-3.69151	0.000484564	0.00739078	-1.27101
Ckap5	-0.157	7.13406	-3.69026	0.00048651	0.00741492	-1.37453
Gimap7	1.54401	1.73702	3.68998	0.000486944	0.007416	-0.425342
Txndc5	-0.18618	5.97805	-3.68954	0.000487636	0.007421	-1.24183
Erich6	0.528513	1.83586	3.68629	0.000492724	0.00749286	-0.480745
Atg4d	0.452427	2.98758	3.68594	0.000493277	0.00749569	-0.71413
Fads3	-0.602363	2.26709	-3.68487	0.000494964	0.00751572	-0.596928
Mir217hg	1.33929	-1.56269	3.68349	0.000497149	0.00754329	-0.208836
Rab9	0.224941	5.24206	3.68268	0.000498442	0.0075573	-1.14753
Ccdc124	-0.508788	2.28754	-3.68026	0.000502301	0.00760538	-0.608608
1700012D14Rik	0.560515	2.64243	3.68022	0.000502358	0.00760538	-0.662824
C1s1	0.390912	5.2522	3.67942	0.000503652	0.0076142	-1.14967
Rundc3b	0.60922	3.43693	3.6794	0.000503686	0.0076142	-0.8088
Gm39920	1.16217	-1.33466	3.67776	0.000506318	0.00764832	-0.229211
Fam210a	0.189269	6.76795	3.67659	0.000508216	0.00767132	-1.37075
Glipr2	0.621027	3.54559	3.6758	0.000509503	0.00768507	-0.844193
Rnpc3	0.307913	5.64724	3.67263	0.00051468	0.00775742	-1.23188
Pik3r6	0.494026	3.38902	3.67218	0.000515407	0.00776265	-0.827786
Heatr4	1.0556	-0.0700726	3.66945	0.00051992	0.00782485	-0.299367
Lima1	-0.263258	6.3469	-3.66643	0.000524953	0.00789478	-1.36048
Map1a	-0.581749	1.66543	-3.66591	0.000525822	0.00790203	-0.547752
Dnmt3a	0.233588	6.93928	3.66436	0.000528425	0.00793532	-1.42663
Inpp5e	-0.309089	4.03589	-3.66398	0.000529061	0.00793903	-0.996831
Cd38	0.686495	6.02932	3.66075	0.000534525	0.00801513	-1.31345
Gm28516	1.40983	-1.91428	3.65886	0.000537746	0.00805751	-0.274721
Spdl1	-0.414533	3.13341	-3.65858	0.000538227	0.00805881	-0.856843
Rbfox1	0.523458	3.13828	3.65771	0.000539715	0.00807332	-0.862267
Shcbp1	-0.428507	4.36201	-3.65756	0.000539987	0.00807332	-1.09198
Spns3	0.609238	3.28691	3.65619	0.000542342	0.00810258	-0.856017
Arntl	0.303846	5.61145	3.65596	0.000542738	0.00810258	-1.27429
Usp31	0.221499	6.23658	3.65493	0.000544513	0.00812066	-1.37555
Dazap2	-0.189811	6.00959	-3.65475	0.000544831	0.00812066	-1.34708
Dock4	0.511757	8.9011	3.65457	0.000545142	0.00812066	-1.63883
Cd80	0.799971	3.05271	3.65362	0.000546794	0.00813934	-0.818657
Ufc1	-0.275964	3.81551	-3.6532	0.000547524	0.00814275	-0.994815
Gm20604	0.285	3.81113	3.65303	0.000547821	0.00814275	-0.978927
Ctsh	-0.162834	7.0901	-3.65238	0.000548945	0.00815353	-1.48476
Rnf225	-1.02835	-0.275455	-3.65195	0.000549699	0.0081588	-0.36349
Grm1	-0.779154	0.938659	-3.65049	0.00055226	0.00818635	-0.482564
Cit	-0.561632	6.18261	-3.65043	0.000552357	0.00818635	-1.39365
Slc12a1	1.05946	-1.34745	3.64932	0.000554323	0.00820402	-0.317349
Nt5c3	0.257499	5.51314	3.6493	0.000554353	0.00820402	-1.29096
Ncapg2	-0.328161	5.73003	-3.64895	0.000554961	0.00820708	-1.33237
Gm34765	-0.801785	0.743635	-3.64522	0.000561573	0.0082983	-0.481664
Ube2u	-1.04934	-1.11127	-3.64502	0.000561942	0.0082983	-0.3374
Cd200r4	0.456933	3.21294	3.64476	0.0005624	0.00829905	-0.875442
LOC115488490	1.04092	-0.666244	3.64255	0.000566362	0.00835149	-0.344286
Sh2d1a	1.75117	1.38386	3.64184	0.000567636	0.00836423	-0.511013
Otud7a	-0.59621	2.32347	-3.64082	0.000569478	0.00838533	-0.731281
LOC100041903	1.01132	0.503689	3.639	0.000572786	0.00842796	-0.438656
Cpsf4l	-0.354052	2.7678	-3.63832	0.000574013	0.00843994	-0.82621
Pde6b	0.582956	2.72649	3.63808	0.000574461	0.00844045	-0.792267
Arhgef39	-0.461889	2.58367	-3.63629	0.000577732	0.0084824	-0.807155
Ccr8	1.1687	-1.4231	3.63605	0.000578164	0.00848265	-0.346433
Gm33901	1.04375	-1.00013	3.63483	0.000580401	0.00850709	-0.365168
Dupd1	1.22108	-0.501033	3.63469	0.000580663	0.00850709	-0.393088
Naip2	0.523716	4.71411	3.63333	0.00058317	0.00853769	-1.19339
Zfp874a	0.529933	2.04659	3.63292	0.000583928	0.00854267	-0.690262
Gm32718	0.970357	-0.909141	3.63172	0.000586163	0.00856395	-0.380957
Slc11a1	0.684815	2.68699	3.63169	0.000586221	0.00856395	-0.799057
Tmtc4	0.286485	6.19009	3.6313	0.000586945	0.00856839	-1.4418
Zfp799	0.272409	4.93309	3.63037	0.000588675	0.00858751	-1.25316
Cmbl	0.621877	1.14831	3.63003	0.000589302	0.00859052	-0.559827
Esyt2	0.218362	9.65473	3.62716	0.000594691	0.00865318	-1.78394
Bag1	-0.258822	5.05385	-3.62716	0.000594696	0.00865318	-1.29559
BC034090	-0.692923	1.55409	-3.62706	0.000594872	0.00865318	-0.6427
H2bc13	-0.982276	0.0930883	-3.62451	0.000599692	0.00871709	-0.474836
Trpm2	0.641906	4.06427	3.62381	0.000601039	0.00871989	-1.11242
Mospd3	-0.440898	2.70641	-3.62356	0.000601515	0.00871989	-0.858924
Gm14124	0.940857	0.910491	3.62354	0.000601541	0.00871989	-0.52342
Susd5	1.23573	-1.15936	3.62351	0.000601593	0.00871989	-0.389145
Idi1	-0.747166	1.90178	-3.62287	0.000602815	0.00873141	-0.716988
Nabp2	-0.249004	4.18942	-3.62259	0.000603351	0.00873299	-1.15315
Cdc6	0.438112	2.62418	3.62211	0.000604266	0.00873615	-0.843466
Akr1b7	1.004	0.505616	3.62203	0.000604426	0.00873615	-0.488459
Dennd1a	0.180207	9.91029	3.6215	0.000605437	0.00874459	-1.82153
Npcd	-0.867157	1.61702	-3.62103	0.000606346	0.00875152	-0.665522
n-TYgta10	1.16503	-1.12766	3.61956	0.00060916	0.00878183	-0.395403
Zbtb1	0.433302	3.43052	3.61949	0.000609306	0.00878183	-0.984906
Nhp2	-0.419512	2.34502	-3.61838	0.000611448	0.00880649	-0.808037
1700028K03Rik	0.729402	1.41322	3.61754	0.000613073	0.00882367	-0.610024
Cluap1	-0.213631	5.59669	-3.61568	0.00061669	0.00886535	-1.39982
Clec1a	1.1483	2.61923	3.61561	0.000616837	0.00886535	-0.840569
Mfsd13a	-0.446762	2.79034	-3.61383	0.000620318	0.00890912	-0.907336
Crlf2	-0.429442	2.26029	-3.61252	0.000622885	0.00893969	-0.809414
Mastl	-0.420272	5.05268	-3.61185	0.000624197	0.00895223	-1.34076
Lrp4	-0.680435	2.96735	-3.61117	0.000625541	0.00896521	-0.987696
Csrnp1	-0.465408	3.89429	-3.61079	0.000626293	0.0089697	-1.12624
Ufd1	-0.191571	5.81771	-3.61056	0.000626745	0.00896987	-1.45172
Adgrf2	-0.725057	1.18438	-3.60959	0.000628674	0.00899118	-0.655909
Txnrd3	-0.499116	2.35551	-3.60904	0.000629769	0.00900054	-0.835694
4930402F06Rik	1.05149	-1.08468	3.60768	0.000632476	0.00903291	-0.440272
Lrrc15	-1.02256	4.93709	-3.60534	0.000637176	0.00909192	-1.37335
Galnt18	-1.04089	4.17032	-3.60518	0.000637498	0.00909192	-1.18258
Gm36913	-0.840891	1.03433	-3.60486	0.000638149	0.00909219	-0.635956
Zbtb5	0.245668	4.64572	3.60473	0.000638408	0.00909219	-1.27587
Epha5	-0.594327	1.4658	-3.60343	0.000641027	0.00912313	-0.715318
LOC115488525	1.45118	-0.754568	3.60236	0.000643193	0.00914758	-0.467925
Prr16	-1.12786	3.49365	-3.59993	0.000648149	0.00921166	-1.08131
Rnaset2a	0.567008	3.38645	3.59963	0.000648756	0.00921387	-1.05407
Platr8	0.69811	1.65536	3.59922	0.000649594	0.00921935	-0.732914
Lrig3	-0.374132	2.81427	-3.59881	0.000650432	0.00922392	-0.962873
LOC118568438	0.363196	4.28702	3.59863	0.000650818	0.00922392	-1.23443
Snx24	0.534392	7.33129	3.59786	0.000652402	0.00923994	-1.66422
Klhdc8b	-0.948639	0.0134418	-3.59589	0.000656465	0.00929066	-0.548844
Gm42406	0.693547	1.65118	3.59568	0.000656893	0.00929066	-0.721573
Gm52390	1.27969	-1.24131	3.59534	0.000657605	0.00929431	-0.469735
Pdlim5	0.241957	9.04433	3.59443	0.000659496	0.00931459	-1.83435
Hells	-0.224817	6.15772	-3.59398	0.000660432	0.00932136	-1.55244
Xcl1	1.07958	-0.175638	3.59367	0.000661073	0.00932396	-0.515124
Hecw1	0.967052	0.0161869	3.59337	0.000661693	0.00932626	-0.539947
Irx5	-0.95235	-1.15204	-3.59258	0.000663353	0.00933706	-0.497286
Gbp7	0.319044	7.9162	3.59257	0.000663373	0.00933706	-1.73781
1700096J18Rik	1.05927	-0.991886	3.58748	0.000674085	0.00948129	-0.502379
Cdca3	-0.574888	2.14141	-3.58622	0.000676771	0.00951253	-0.863728
Slc39a7	-0.352089	3.75273	-3.58596	0.000677316	0.00951363	-1.18358
Gm12743	0.803441	1.23099	3.5855	0.000678311	0.0095198	-0.689094
Socs7	0.21777	4.97432	3.58532	0.000678687	0.0095198	-1.39519
Crb1	0.526074	2.38617	3.58475	0.000679902	0.0095285	-0.899122
Gm5127	0.68002	3.11152	3.58459	0.00068024	0.0095285	-1.07077
Usp13	-0.596834	2.67303	-3.58366	0.000682235	0.00954989	-1.02336
Gm41832	1.11995	-0.392323	3.58232	0.000685124	0.00957727	-0.542764
B3galt6	0.48872	1.61951	3.58215	0.000685496	0.00957727	-0.768372
Gm45929	0.452488	2.43471	3.5821	0.000685598	0.00957727	-0.905002
Pdzd2	-0.791997	4.77271	-3.58151	0.000686875	0.00958855	-1.37671
Atf3	0.495992	4.20759	3.58126	0.000687416	0.00958954	-1.25249
Cyp11a1	0.95255	0.538182	3.58069	0.000688641	0.00960008	-0.638428
Gm39871	-1.09509	-0.953174	-3.57996	0.000690234	0.00961572	-0.52764
Wdfy2	0.224014	7.68164	3.57799	0.00069451	0.0096687	-1.76071
Gzmm	1.09388	-0.349156	3.57477	0.000701579	0.00975412	-0.556432
Thbs4	-1.03507	0.0114226	-3.57476	0.000701602	0.00975412	-0.618819
Bcas1	1.15282	-1.55572	3.57408	0.000703111	0.00976847	-0.518653
Gprin2	-1.49237	-1.53664	-3.57324	0.00070498	0.00978777	-0.536474
Rspo3	-0.997627	0.73674	-3.57272	0.000706132	0.0097971	-0.663884
Slamf7	1.16037	3.09376	3.57013	0.000711892	0.00987032	-1.05862
Rnf166	0.310519	4.45605	3.56778	0.000717173	0.0099263	-1.35282
LOC118568257	1.04823	-1.02702	3.56771	0.00071733	0.0099263	-0.548731
Tmem221	1.19145	-1.14969	3.56765	0.000717467	0.0099263	-0.540732
Gm34471	1.05299	-0.289157	3.56746	0.000717874	0.0099263	-0.606439
Slc35e2	0.341715	3.28993	3.5667	0.000719596	0.00994337	-1.13124
Wfdc17	0.863601	0.793061	3.56611	0.000720927	0.00995504	-0.676549
LOC101055672	1.48508	1.02704	3.56478	0.000723959	0.00999014	-0.677675
Rho	1.2849	-0.879345	3.56447	0.000724662	0.00999309	-0.567088
Ndufb2	-0.406564	2.68128	-3.56414	0.000725406	0.0099966	-1.04007
Pnpla3	-1.53615	-0.869344	-3.56347	0.000726933	0.0100109	-0.599189
Cacna2d3	-1.11599	1.97412	-3.56216	0.00072993	0.0100454	-0.904453
Nkx2-6	1.61812	-0.524711	3.56151	0.00073141	0.010059	-0.587262
Spink8	1.05993	-1.14453	3.56018	0.000734463	0.0100895	-0.563487
Dolpp1	-0.574661	1.97877	-3.56012	0.000734614	0.0100895	-0.910427
Rrm2	-0.49781	3.85975	-3.55886	0.000737516	0.0101225	-1.28629
E2f7	-0.422196	4.22812	-3.55835	0.000738703	0.010132	-1.35684
Pfkfb3	0.442738	6.613	3.5539	0.000749067	0.0102669	-1.71649
H4c3	-0.499393	2.63209	-3.5537	0.000749545	0.0102669	-1.04595
Slfn10-ps	0.316331	4.27999	3.55239	0.000752639	0.0103024	-1.36647
9130019P16Rik	0.930791	0.550607	3.54787	0.000763364	0.0104422	-0.708764
Stk32c	0.701828	2.02477	3.54696	0.000765532	0.0104648	-0.915246
Sfrp2	-1.43219	1.32322	-3.54517	0.000769846	0.0105103	-0.863933
Tmem140	0.380591	5.15163	3.54501	0.00077021	0.0105103	-1.5402
Higd2a	-0.453091	2.25626	-3.54493	0.000770402	0.0105103	-1.02532
Gm4107	0.360951	3.87172	3.54422	0.000772137	0.0105269	-1.31878
Gdf3	1.18474	-0.776054	3.54397	0.000772735	0.0105281	-0.633951
Larp4b	-0.107031	8.16815	-3.54339	0.000774146	0.0105403	-1.91355
Cntnap4	1.09255	-0.7362	3.54229	0.000776793	0.0105693	-0.639102
Cep63	-0.23963	4.79693	-3.54186	0.00077784	0.0105764	-1.50001
Akr1c13	0.797262	1.20095	3.54154	0.000778637	0.010579	-0.811397
2810039B14Rik	1.01143	-1.15154	3.54136	0.000779063	0.010579	-0.613872
Enthd1	0.536295	2.4896	3.53968	0.000783164	0.0106276	-1.04379
Asxl1	-0.11627	7.98651	-3.53929	0.000784134	0.0106337	-1.90843
Abcb1b	0.210798	5.48821	3.53873	0.000785491	0.0106403	-1.62143
Lyrm4	0.323368	7.99547	3.53866	0.000785663	0.0106403	-1.90997
Cbfa2t3	0.887956	4.25474	3.53755	0.000788413	0.0106705	-1.37625
Zfp768	-0.479282	2.38555	-3.53718	0.000789319	0.0106757	-1.04518
Fbxl3	0.209039	6.59568	3.53686	0.000790106	0.0106792	-1.76911
Xdh	0.553851	8.30741	3.53563	0.000793156	0.0107134	-1.93708
Itgb2	0.479219	5.77627	3.53512	0.000794411	0.0107232	-1.65582
Hsd17b7	-0.551172	2.39473	-3.53353	0.000798378	0.0107697	-1.0768
Alyref	-0.363948	3.86629	-3.5323	0.00080143	0.0108037	-1.36984
Ccdc149	0.364257	4.19253	3.53181	0.000802658	0.0108131	-1.41158
Exosc7	0.205125	4.95824	3.5308	0.000805202	0.0108351	-1.55517
Col19a1	-1.00086	2.39464	-3.53074	0.000805352	0.0108351	-1.08217
Bcap31	0.176639	6.36938	3.52977	0.000807786	0.0108607	-1.76309
Chd9	0.117493	8.10556	3.52919	0.000809248	0.0108719	-1.94784
Pkia	0.487657	3.5658	3.52898	0.000809803	0.0108719	-1.30461
Gm48826	1.04841	0.233987	3.52881	0.000810214	0.0108719	-0.744741
Gm30351	0.954301	-1.65568	3.52829	0.000811535	0.0108825	-0.645686
Gm38565	0.550632	3.18348	3.5268	0.000815317	0.0109224	-1.22482
Gm46224	0.847023	1.7122	3.5265	0.000816075	0.0109224	-0.928307
Chrna2	0.984843	1.36484	3.52649	0.000816118	0.0109224	-0.839526
Nhej1	-0.332161	3.83108	-3.52505	0.000819796	0.0109584	-1.37367
Gm32765	1.08455	-1.59754	3.52501	0.000819884	0.0109584	-0.657369
Cyp51	-0.410424	5.08316	-3.5241	0.00082222	0.0109799	-1.6079
Srgap3	0.313455	7.52477	3.52387	0.000822809	0.0109799	-1.90798
Pcgf5	0.174103	7.56693	3.52375	0.000823105	0.0109799	-1.90872
Mtarc2	0.502301	5.81926	3.52321	0.00082451	0.0109915	-1.70807
Sfxn1	0.228088	6.06011	3.52287	0.000825369	0.0109958	-1.7466
Smad1	0.203807	6.70349	3.52175	0.000828274	0.0110273	-1.82882
Gm34194	0.524968	2.62295	3.51965	0.000833711	0.0110924	-1.12747
Dll4	0.535827	3.01791	3.5193	0.000834614	0.0110966	-1.2186
Olfm2	-0.688432	1.46655	-3.51911	0.000835109	0.0110966	-0.95041
Nup93	-0.318143	6.2596	-3.51872	0.00083612	0.0111028	-1.78496
Gmds	0.211552	8.24331	3.51818	0.000837546	0.0111145	-1.99351
Rragc	0.250661	5.59676	3.51694	0.000840785	0.0111502	-1.69613
Maz	-0.239933	5.33255	-3.51504	0.000845772	0.0112091	-1.66777
Gzmk	1.1736	1.38579	3.51458	0.000846986	0.0112179	-0.924197
Snhg20	0.31882	4.56247	3.51408	0.000848303	0.0112281	-1.52549
Apoo	0.235604	4.51524	3.5116	0.000854881	0.0113017	-1.53905
Sntb2	-0.214873	7.10632	-3.51156	0.000854972	0.0113017	-1.90676
Ikzf3	1.91041	5.2013	3.51135	0.000855539	0.0113019	-1.56018
H2ac19	-1.05202	-0.558757	-3.50959	0.000860231	0.0113559	-0.748095
Lair1	0.605904	6.34286	3.5094	0.000860745	0.0113559	-1.81524
Frmpd4	1.31691	3.80611	3.50868	0.000862668	0.011374	-1.39397
Ssc5d	-0.739883	1.80282	-3.50799	0.000864542	0.0113913	-1.03803
Ldhd	-0.715656	3.02326	-3.50688	0.000867527	0.0114233	-1.27674
Per2	-0.288674	4.39094	-3.50511	0.000872321	0.011474	-1.53535
Snx18	0.175478	6.07607	3.50495	0.000872746	0.011474	-1.80001
Aoc2	0.434114	3.07207	3.50483	0.000873063	0.011474	-1.26415
Gcc1	0.294813	3.19908	3.50416	0.000874894	0.0114906	-1.29164
AI182371	-1.06908	0.224485	-3.50323	0.000877429	0.0115084	-0.838257
Gfpt2	-1.3377	0.355815	-3.50314	0.00087767	0.0115084	-0.844799
Ccnb2	-0.525055	3.8984	-3.50304	0.000877938	0.0115084	-1.46144
LOC118567705	-1.07765	-1.01191	-3.5028	0.000878595	0.0115097	-0.743718
Olfr805	1.25628	-1.8359	3.5023	0.000879971	0.0115203	-0.713391
Mpp7	-0.707375	4.12267	-3.50092	0.000883758	0.0115625	-1.49068
Gemin7	0.324147	3.95742	3.49986	0.000886668	0.0115931	-1.45773
Gm2115	-0.762608	0.878722	-3.49625	0.000896659	0.011714	-0.938745
Eda	-0.900503	2.80043	-3.49611	0.000897064	0.011714	-1.26383
Sema4f	1.9379	0.857248	3.49547	0.000898844	0.0117298	-0.877277
Sf3a3	-0.259505	4.19054	-3.49511	0.000899845	0.0117343	-1.52978
Ints7	-0.189835	6.22424	-3.49481	0.000900697	0.0117343	-1.85628
Gm30228	0.87993	5.09418	3.49455	0.000901419	0.0117343	-1.67903
Nme1	-0.327362	3.71342	-3.49452	0.000901486	0.0117343	-1.44638
Hspa12a	-0.355247	3.13717	-3.49412	0.000902607	0.0117365	-1.33026
Scrib	-0.372322	4.51961	-3.49398	0.000903004	0.0117365	-1.59034
Dcun1d4	-0.208661	5.37663	-3.49385	0.00090338	0.0117365	-1.74474
4930552N02Rik	1.01813	-1.75891	3.49362	0.000904024	0.0117374	-0.73941
2310002F09Rik	0.548836	2.65577	3.49007	0.000914025	0.0118597	-1.20541
Phyhip	-1.22145	-1.3572	-3.4896	0.000915362	0.0118695	-0.776046
Rnf113a1	1.31797	-0.948352	3.48877	0.000917739	0.0118928	-0.772432
Golim4	-0.192012	5.69629	-3.48812	0.000919594	0.0119089	-1.80688
Hfe	0.52175	3.14282	3.48792	0.00092015	0.0119089	-1.32346
Zfp442	0.333494	4.32337	3.48612	0.000925317	0.0119682	-1.56779
Rpn2	-0.194909	6.50152	-3.48553	0.000927001	0.0119763	-1.91582
Hars	-0.236379	4.3677	-3.48549	0.000927114	0.0119763	-1.59131
Ppia	-0.283822	6.24163	-3.48457	0.000929774	0.012003	-1.88813
Rassf9	0.463598	4.23322	3.48406	0.000931238	0.0120143	-1.55322
Gna14	-0.436582	4.00401	-3.48216	0.000936735	0.0120776	-1.55518
Zfp874b	0.358476	3.75208	3.48171	0.000938049	0.0120844	-1.46832
Ceacam19	-1.12872	-1.11686	-3.48157	0.000938447	0.0120844	-0.813049
Gm35829	0.856052	1.42756	3.48135	0.000939082	0.012085	-0.993062
4930599N23Rik	0.3766	4.0555	3.47914	0.000945529	0.0121603	-1.52896
Hyal1	-0.487779	2.19534	-3.47771	0.000949744	0.0122068	-1.17992
4930455G09Rik	0.54791	1.9315	3.4772	0.000951231	0.0122177	-1.11558
Il1r1	-0.220077	6.79692	-3.47701	0.00095179	0.0122177	-1.97875
Ssh2	0.190833	9.74728	3.47593	0.000954979	0.012251	-2.24157
Cldnd1	-0.281888	4.46445	-3.47449	0.000959264	0.0122982	-1.64153
Prodh	0.372651	3.79801	3.47403	0.000960606	0.0123077	-1.5122
Heg1	0.241665	7.97468	3.47354	0.000962085	0.0123189	-2.09821
Cmtm6	0.220991	6.03253	3.47054	0.000971037	0.0124257	-1.88947
Micos13	-0.520924	1.72764	-3.46928	0.000974829	0.0124665	-1.11556
Gars	0.249708	6.00051	3.4688	0.0009763	0.0124762	-1.8912
Psmb7	-0.177318	7.10828	-3.46843	0.000977398	0.0124762	-2.03526
Srsf7	0.208533	6.51573	3.46843	0.000977422	0.0124762	-1.9614
Plppr4	1.41328	0.293468	3.46785	0.000979161	0.0124884	-0.896447
n-TIaat11	1.23281	-1.43922	3.46771	0.000979599	0.0124884	-0.813674
Gm30252	1.11366	-0.362637	3.46692	0.000981981	0.0125109	-0.872581
Gm35339	0.479341	2.41326	3.46668	0.000982708	0.0125115	-1.24781
Mmp23	-0.762449	0.890617	-3.46647	0.000983355	0.0125115	-1.01279
Cd6	1.90047	3.01415	3.4663	0.000983868	0.0125115	-1.30791
Ndufb10	-0.377716	3.02426	-3.46555	0.000986159	0.0125329	-1.38817
Liph	-1.09681	-0.495079	-3.46504	0.000987692	0.0125445	-0.884151
Gm32740	-1.48971	0.693936	-3.46437	0.000989749	0.0125629	-0.988354
Togaram2	0.552589	4.85364	3.46407	0.000990681	0.0125669	-1.69715
Prkd1	-0.632953	4.66987	-3.46347	0.000992501	0.0125821	-1.73384
Ptpre	0.246838	7.30351	3.46278	0.000994636	0.0126014	-2.06598
Arl8b	0.244132	4.36546	3.46233	0.000995998	0.0126108	-1.65164
Prr11	-0.90946	1.50397	-3.46176	0.000997767	0.0126254	-1.09572
Cfap20dc	0.923511	0.450115	3.46021	0.00100256	0.0126782	-0.973584
Enah	-0.277771	6.59387	-3.45981	0.0010038	0.012686	-2.00842
LOC118567817	-0.686547	2.12259	-3.45899	0.00100633	0.0127101	-1.22731
Sh3gl2	-0.883451	0.889913	-3.45849	0.0010079	0.0127221	-1.05628
Arid2	-0.108033	8.08392	-3.45786	0.00100987	0.012739	-2.15745
Ppfia3	-0.886279	0.443109	-3.4574	0.00101128	0.012749	-0.980928
Spire1	0.201073	5.12059	3.45653	0.00101402	0.0127757	-1.80591
Gm28455	0.626646	1.75297	3.45505	0.00101865	0.0128261	-1.14372
Ddn	1.18983	-1.75457	3.45467	0.00101985	0.0128333	-0.844367
Stxbp5	-0.237553	6.861	-3.45397	0.00102205	0.012853	-2.04745
Prss16	1.00404	-0.473236	3.45324	0.00102435	0.012874	-0.900525
Myoc	1.3508	-1.51505	3.45043	0.00103327	0.0129781	-0.862627
Mir20a	1.11074	-1.87707	3.44999	0.00103468	0.0129818	-0.85321
4732491K20Rik	0.717851	1.38043	3.44994	0.00103484	0.0129818	-1.09953
Abcf1	-0.230753	5.41252	-3.44923	0.00103709	0.0130022	-1.87689
Slc6a14	-1.52265	-1.60392	-3.44676	0.00104502	0.0130935	-0.888214
LOC118567934	1.12058	-1.935	3.44656	0.00104567	0.0130936	-0.864455
Fam71d	0.911617	0.277585	3.44606	0.0010473	0.013104	-0.982377
Gm51489	1.16255	-0.387062	3.44585	0.00104797	0.013104	-0.922343
Gmps	0.162932	6.43087	3.44571	0.00104842	0.013104	-2.02048
Abhd17c	0.212486	5.35498	3.44532	0.00104968	0.0131094	-1.87114
Smc1a	-0.183286	6.85322	-3.44518	0.00105014	0.0131094	-2.07073
Btg1	-0.306745	7.34512	-3.44429	0.00105302	0.0131374	-2.12654
Gm33051	1.18398	-1.32	3.44373	0.00105483	0.0131519	-0.881846
1700091H14Rik	1.0904	-0.877657	3.44208	0.0010602	0.0132108	-0.90918
Mefv	-0.546493	2.05253	-3.44118	0.00106314	0.0132393	-1.2602
Tfpi	-0.462568	3.46252	-3.44092	0.00106401	0.0132421	-1.52677
Gm39503	0.859891	-0.599733	3.43853	0.00107184	0.0133314	-0.925049
Wnk3	0.397635	4.95985	3.43598	0.00108031	0.0134286	-1.8307
Tamm41	0.260462	4.42543	3.43528	0.00108263	0.0134493	-1.73944
n-TRtcg4	1.21315	-1.63361	3.43462	0.00108483	0.0134684	-0.900459
Ppp1r9a	0.693492	8.78836	3.43366	0.00108803	0.0134999	-2.29241
Plgrkt	0.244863	4.90127	3.43273	0.00109114	0.0135303	-1.82936
Ifitm2	-0.469095	5.39624	-3.43087	0.0010974	0.0135996	-1.93186
Eif3g	-0.310405	3.79175	-3.43039	0.00109904	0.0136117	-1.6564
Foxa3	1.20495	-1.13301	3.43015	0.00109983	0.0136133	-0.930279
Mexis	0.950389	0.515482	3.42964	0.00110159	0.0136267	-1.0439
Fam102b	0.316265	7.54365	3.4277	0.00110817	0.0136998	-2.19734
Btbd8	-0.234679	4.38558	-3.42591	0.00111427	0.013767	-1.7739
Mbtd1	0.164945	7.93604	3.42403	0.00112073	0.0138384	-2.24179
TrnV	1.05439	-0.542457	3.42258	0.0011257	0.0138856	-0.971497
Rpl37a	-0.218763	5.23728	-3.42233	0.00112658	0.0138856	-1.92547
Abhd14b	-0.447726	2.7086	-3.42217	0.00112713	0.0138856	-1.44721
Mrps7	-0.431927	2.67698	-3.42213	0.00112728	0.0138856	-1.45218
LOC118568471	1.13426	-0.41729	3.42189	0.0011281	0.0138857	-0.976777
Hspa5	-0.444183	4.93262	-3.42173	0.00112864	0.0138857	-1.88016
Gm39607	0.754132	1.03679	3.42082	0.00113182	0.0139164	-1.15319
Rab40b	-1.1453	-0.764493	-3.41972	0.00113565	0.0139551	-0.988217
4930479D17Rik	0.957164	1.59401	3.41828	0.00114066	0.0140083	-1.21455
Mmp1b	-1.23135	-0.723667	-3.41752	0.00114333	0.0140326	-1.00181
Dmd	0.396156	6.48252	3.41711	0.00114479	0.0140421	-2.11504
Csf2ra	0.480255	3.61996	3.41684	0.00114571	0.0140449	-1.62375
Extl1	-1.11127	3.0945	-3.41486	0.0011527	0.0141222	-1.54219
Pabpc1	-0.273928	9.68123	-3.41242	0.00116136	0.0142197	-2.42723
AU020206	0.338502	7.71363	3.41147	0.00116474	0.0142525	-2.25507
E2f2	-0.345485	3.72691	-3.41034	0.00116879	0.0142936	-1.6798
Tmem229b	0.313484	5.23673	3.40903	0.00117346	0.0143421	-1.94827
Spock3	-0.998126	0.571582	-3.40863	0.00117493	0.0143514	-1.12958
Gm30794	-1.32552	-0.845049	-3.40778	0.00117799	0.014372	-1.00949
Ush2a	0.524932	1.73776	3.40756	0.00117876	0.014372	-1.28688
Ggt7	-0.810478	1.90705	-3.40732	0.00117963	0.014372	-1.33265
Mgat4a	0.22175	7.60046	3.4072	0.00118006	0.014372	-2.25808
Kitl	0.407282	9.07094	3.40715	0.00118025	0.014372	-2.38539
LOC115488077	1.26038	-1.48451	3.40699	0.00118084	0.014372	-0.979864
Ccdc166	0.878584	0.117325	3.40623	0.00118357	0.0143967	-1.06521
Eif1ad	-0.492529	2.6108	-3.40521	0.00118727	0.0144331	-1.48007
4732490B19Rik	-1.25614	-1.19591	-3.40435	0.0011904	0.0144626	-1.009
Ednra	-0.574565	3.70181	-3.40156	0.00120064	0.0145783	-1.70496
Il12rb1	0.657992	4.92301	3.40092	0.00120297	0.0145979	-1.91565
Zc2hc1b	1.01386	-1.0705	3.39955	0.00120801	0.0146504	-1.00611
Maml2	0.316596	11.4158	3.399	0.00121007	0.0146629	-2.588
Ncapg	-0.340205	4.92289	-3.39889	0.00121048	0.0146629	-1.94472
Gm38956	1.1421	-1.28239	3.39845	0.00121209	0.0146737	-1.01055
Emc2	0.226068	5.80402	3.39746	0.00121576	0.0147094	-2.07443
Angpt4	-0.481365	2.82256	-3.39655	0.00121918	0.014742	-1.58276
Aida	0.215818	7.00976	3.39607	0.00122097	0.0147549	-2.22914
Smyd1	1.19384	0.198689	3.39329	0.00123136	0.0148699	-1.13078
Dars	0.167143	7.09756	3.39314	0.00123194	0.0148699	-2.24704
Gcsam	1.46229	0.874669	3.39206	0.00123601	0.0149103	-1.17019
Cwc22	-0.214987	6.01901	-3.39106	0.00123979	0.0149469	-2.12932
Fbp2	1.11548	-1.77583	3.39087	0.00124052	0.0149469	-1.0178
Coa4	0.589146	1.49546	3.39054	0.00124174	0.0149529	-1.29681
Lypd6	-1.23314	-1.56691	-3.38843	0.0012498	0.0150278	-1.04381
Pkd1l2	1.05469	0.00545946	3.38828	0.00125034	0.0150278	-1.11762
Heatr3	0.186351	5.60395	3.38816	0.00125082	0.0150278	-2.07412
Rnf181	-0.281246	3.50505	-3.38814	0.0012509	0.0150278	-1.6987
4732465J04Rik	-1.29975	-0.968947	-3.38697	0.00125537	0.0150725	-1.06497
Gm14062	-1.17253	-0.712743	-3.38515	0.00126236	0.0151475	-1.09465
3110045C21Rik	1.01109	-1.06961	3.38379	0.00126762	0.0152017	-1.0575
Ccr7	1.8875	2.49257	3.38331	0.00126945	0.0152074	-1.45176
Pik3c2g	-0.864238	1.46239	-3.38328	0.00126958	0.0152074	-1.31994
Samd14	-0.629979	3.66211	-3.38268	0.0012719	0.0152204	-1.77343
Serpinb8	-0.687428	2.01976	-3.38253	0.0012725	0.0152204	-1.4227
Tsg101	-0.16698	6.03915	-3.38242	0.0012729	0.0152204	-2.15615
Sema4g	-0.563006	1.15715	-3.38193	0.00127484	0.0152301	-1.29973
Fcrl5	1.71938	2.16275	3.38183	0.0012752	0.0152301	-1.41822
Sbsn	-0.658859	2.48651	-3.38106	0.00127819	0.0152569	-1.55976
Pth1r	-0.987436	0.015223	-3.38018	0.00128165	0.0152892	-1.13762
Zbtb44	0.195712	6.31824	3.379	0.00128627	0.015332	-2.1954
A230072C01Rik	0.292594	3.77424	3.37888	0.00128674	0.015332	-1.77295
Ppm1g	-0.254157	5.14338	-3.37849	0.00128825	0.0153411	-2.03049
Nmi	0.170799	5.65521	3.37649	0.00129613	0.0154259	-2.11229
Col24a1	-0.696772	3.16266	-3.37535	0.00130063	0.0154705	-1.73599
Prkcd	0.251049	6.63668	3.37466	0.00130337	0.0154941	-2.24855
Tlr13	0.525706	3.75589	3.37419	0.00130524	0.0155072	-1.77502
Dusp26	-1.36221	-1.72563	-3.3729	0.00131038	0.0155592	-1.08417
Gm6526	0.981811	-1.11884	3.37088	0.00131847	0.0156462	-1.09135
Lysmd3	0.278038	4.73208	3.36921	0.00132521	0.015717	-1.98065
Smc2	-0.275305	5.61101	-3.36874	0.0013271	0.0157303	-2.13686
Zfp512b	-0.354386	4.40668	-3.36809	0.00132972	0.0157359	-1.94228
LOC118568011	0.561021	2.8909	3.36807	0.00132978	0.0157359	-1.61217
C230037L18Rik	-0.676266	1.55	-3.36788	0.00133057	0.0157359	-1.35587
Nolc1	-0.290288	5.07842	-3.36786	0.00133065	0.0157359	-2.056
Med21	0.326154	4.22501	3.36759	0.00133174	0.0157396	-1.89432
Gm38664	0.378872	3.37785	3.36693	0.00133442	0.0157496	-1.72402
4933403O08Rik	1.09727	-1.1597	3.36684	0.0013348	0.0157496	-1.09898
Rp1l1	-0.682577	1.98071	-3.36681	0.0013349	0.0157496	-1.47266
Pemt	-0.513182	2.55577	-3.36623	0.00133724	0.0157682	-1.59346
Gm40301	1.09843	-1.6826	3.36436	0.0013449	0.0158477	-1.09085
Gm9292	-0.405814	2.95198	-3.36418	0.00134561	0.0158477	-1.67422
Ctu2	-0.45939	2.35323	-3.36401	0.00134631	0.0158477	-1.541
Gm35907	0.940722	0.340424	3.36364	0.00134783	0.0158564	-1.20674
Napb	0.356892	3.66115	3.36271	0.00135165	0.0158922	-1.80413
Sla2	1.01775	1.85145	3.361	0.00135868	0.0159657	-1.39671
Gm37294	1.19375	-1.68117	3.35874	0.00136807	0.0160668	-1.1053
Cd226	1.63672	4.73049	3.35767	0.00137249	0.0161094	-1.93728
Sema5a	-0.668268	4.86843	-3.35691	0.00137569	0.0161377	-2.06201
Gbp4	0.403797	9.14685	3.35654	0.00137724	0.0161466	-2.53687
Mplkip	0.235099	5.1023	3.35582	0.00138023	0.0161689	-2.08775
Hormad1	0.929644	-1.25864	3.35561	0.00138112	0.0161689	-1.13469
Saxo1	-0.691629	0.471217	-3.35552	0.00138152	0.0161689	-1.25866
Entpd1	0.485668	6.20633	3.35532	0.00138234	0.0161692	-2.25357
Olfml2b	-0.473048	3.17063	-3.35395	0.00138811	0.016224	-1.77484
Ggct	-0.80384	2.14557	-3.35383	0.00138861	0.016224	-1.54712
Ptger2	0.522231	2.55058	3.3535	0.00139002	0.0162312	-1.5898
Pkp4	-0.236084	7.79563	-3.35147	0.0013986	0.0163186	-2.44427
Tmem126b	0.561907	2.33026	3.35135	0.0013991	0.0163186	-1.55906
Trpm8	0.751019	1.35606	3.35045	0.00140293	0.0163539	-1.3827
Oasl1	0.47942	3.82461	3.34961	0.00140649	0.0163745	-1.84925
Chaf1a	-0.401042	3.89663	-3.34959	0.00140659	0.0163745	-1.89491
Pramel34	1.02436	-1.71956	3.34947	0.0014071	0.0163745	-1.13136
Tent5c	0.609393	4.51834	3.34859	0.00141088	0.0164091	-1.99204
Gm52714	-1.24322	-1.52564	-3.34828	0.00141219	0.016415	-1.14916
Rnu2-10	1.43415	-1.06664	3.34736	0.00141612	0.0164315	-1.15814
1110004F10Rik	0.258569	4.90738	3.34735	0.00141617	0.0164315	-2.07705
Tgm2	0.421623	7.62826	3.34715	0.00141706	0.0164315	-2.42543
Pcbp2	-0.126586	7.39173	-3.34712	0.00141719	0.0164315	-2.41089
Ndst4	0.988485	-1.00751	3.34701	0.00141763	0.0164315	-1.16366
Lrrc40	0.251938	5.27161	3.34602	0.00142191	0.0164717	-2.13771
Rps18-ps4	-0.426287	5.05425	-3.3453	0.00142502	0.0164984	-2.11911
Gm4675	1.03809	-1.84946	3.34422	0.00142969	0.0165431	-1.14365
Gm33597	-1.0046	-0.676441	-3.34359	0.00143243	0.0165655	-1.20508
2310057M21Rik	0.245286	4.34448	3.3429	0.00143543	0.0165907	-1.98011
Fcer1g	0.43122	4.75325	3.34198	0.00143944	0.0166109	-2.06341
Mmp16	-0.887609	0.918235	-3.34185	0.00144001	0.0166109	-1.36621
Kctd8	-1.3132	0.904251	-3.34181	0.00144017	0.0166109	-1.37557
Eif3d	-0.248316	4.92142	-3.34175	0.00144043	0.0166109	-2.10223
Ilkap	0.162183	6.37419	3.34153	0.00144138	0.0166125	-2.31157
Atp6v1b2	0.1647	6.05593	3.33963	0.0014497	0.016699	-2.27928
Smarcd1	-0.323308	3.43089	-3.33943	0.00145059	0.0166998	-1.82552
Gm32950	0.73708	0.850976	3.33746	0.00145927	0.0167903	-1.3603
Sart3	-0.281123	5.16566	-3.3331	0.00147863	0.0169957	-2.16586
Htra3	-0.569781	3.04137	-3.33307	0.00147879	0.0169957	-1.80124
Ythdc2	0.44776	4.54854	3.33252	0.00148123	0.0170141	-2.04518
Zfp433	0.714988	1.25837	3.33203	0.00148342	0.017021	-1.40871
Pi4kb	0.247171	4.79878	3.33202	0.00148349	0.017021	-2.09774
Xlr	0.683478	1.2272	3.33146	0.00148601	0.0170403	-1.40424
Rab1a	0.190071	7.04579	3.33051	0.00149026	0.017073	-2.41905
H3c11	-0.606879	2.29217	-3.33045	0.00149053	0.017073	-1.64709
Phf19	-0.485834	2.98123	-3.32945	0.00149507	0.0171154	-1.77423
Gm41537	0.889488	-1.04953	3.32925	0.00149597	0.0171161	-1.22024
Gtf2b	0.336944	4.47521	3.32817	0.00150083	0.0171621	-2.05098
Ebf2	0.695725	2.09632	3.32794	0.0015019	0.0171647	-1.55973
LOC118568609	1.05368	0.0580833	3.3272	0.00150525	0.0171933	-1.29591
Brcc3	0.20246	5.91126	3.32646	0.00150863	0.0172223	-2.29202
Galm	0.466797	2.32252	3.32563	0.00151242	0.017256	-1.61172
Gm36193	0.985185	-0.767782	3.32541	0.00151343	0.0172579	-1.23554
E2f8	-0.460889	3.90618	-3.325	0.00151529	0.0172694	-1.96916
Gm13391	0.886591	0.0166295	3.32299	0.00152454	0.0173652	-1.2808
H3c10	-0.877467	0.937096	-3.32245	0.00152699	0.0173804	-1.42014
Myh13	1.22731	-1.58048	3.32233	0.00152758	0.0173804	-1.20052
Ifi208	1.0884	3.79699	3.32101	0.00153365	0.0174397	-1.88977
Snd1	0.124943	9.87852	3.32061	0.00153554	0.0174515	-2.70038
Cxcr3	0.601226	1.6002	3.32042	0.0015364	0.0174516	-1.54647
Acsbg1	-0.549277	5.02407	-3.31987	0.00153897	0.017471	-2.18987
Gm41953	0.987502	-1.9988	3.3195	0.00154068	0.0174756	-1.20513
Naalad2	0.648649	3.01448	3.31941	0.00154108	0.0174756	-1.76943
Mcm2	-0.315757	4.29501	-3.31916	0.00154224	0.017479	-2.05513
Memo1	0.180054	8.23124	3.31895	0.00154324	0.0174807	-2.57048
Ppfia1	-0.137028	6.63152	-3.31874	0.00154419	0.0174817	-2.40939
Ank2	0.373223	4.40968	3.31775	0.00154882	0.0175244	-2.05162
Zfp451	0.145655	7.10315	3.31747	0.00155015	0.0175298	-2.46648
Gm8104	0.871921	-0.225445	3.31547	0.0015595	0.0176258	-1.28942
Aldh3b2	-1.3745	-1.25726	-3.31508	0.00156134	0.0176367	-1.25686
Mm2pr	0.207587	5.01967	3.31373	0.00156774	0.0176992	-2.19373
Dclk1	-0.978681	5.44607	-3.31243	0.00157388	0.0177466	-2.24988
Fam126b	0.286776	4.84115	3.31232	0.00157439	0.0177466	-2.16413
2010009K17Rik	-0.59647	2.04432	-3.31215	0.00157521	0.0177466	-1.61932
Mpnd	-0.340432	3.62092	-3.31211	0.00157541	0.0177466	-1.96493
Tug1	0.21129	7.64436	3.31159	0.00157786	0.0177576	-2.53377
Havcr2	0.295958	4.93082	3.31154	0.00157813	0.0177576	-2.17689
Atxn2l	-0.328591	6.34465	-3.31045	0.00158328	0.0178041	-2.4067
Brk1	0.197206	5.66259	3.3103	0.001584	0.0178041	-2.2996
Sbspon	0.482568	2.49705	3.30967	0.00158701	0.0178281	-1.7147
Oxnad1	0.329928	3.07565	3.30828	0.0015937	0.0178875	-1.83149
4930573C15Rik	1.336	-1.70928	3.30806	0.00159476	0.0178875	-1.24206
H2bc18	-0.416571	4.08758	-3.30788	0.00159561	0.0178875	-2.06521
Gm38523	1.04017	-1.47478	3.30784	0.0015958	0.0178875	-1.24065
LOC118567686	1.23401	-1.75245	3.30628	0.00160333	0.0179613	-1.24768
Fxr1	0.180512	7.10284	3.30611	0.00160415	0.0179613	-2.49667
Slc35g2	0.59733	1.91708	3.30567	0.00160626	0.0179751	-1.59785
Zc3h12c	0.30306	5.67549	3.30377	0.00161546	0.0180678	-2.32381
Sbf2	0.193936	8.17979	3.3036	0.0016163	0.0180678	-2.60789
Calr	-0.269007	7.7338	-3.30304	0.00161904	0.0180884	-2.57304
Rgs7bp	-0.997332	0.91421	-3.30273	0.00162054	0.0180952	-1.48
Scand1	-0.973994	-1.49207	-3.30247	0.00162183	0.0180998	-1.27828
Ube2i	-0.179928	6.44778	-3.30185	0.00162484	0.0181235	-2.43787
C6	0.919379	3.85636	3.30164	0.00162586	0.018125	-1.97594
Dcakd	0.278258	5.29478	3.30131	0.0016275	0.0181286	-2.27277
Msmo1	-0.521239	4.01101	-3.30121	0.00162796	0.0181286	-2.07704
Lsm1	0.216549	4.59596	3.30092	0.00162938	0.0181345	-2.1481
Sox7	-0.764191	1.5461	-3.30052	0.00163137	0.0181447	-1.5696
Slf2	0.267357	8.18738	3.30038	0.00163207	0.0181447	-2.6148
Adora2a	1.22116	1.37773	3.29903	0.00163867	0.0182081	-1.4822
Eif2ak4	-0.1728	6.53911	-3.29846	0.00164149	0.0182296	-2.46121
Hyal6	1.11927	-1.53308	3.29819	0.00164282	0.0182331	-1.2738
Gm13778	0.744732	0.955873	3.29804	0.00164359	0.0182331	-1.48907
Helz	-0.106613	8.12444	-3.29702	0.0016486	0.018267	-2.62448
LOC118568058	1.31676	-1.77065	3.29668	0.0016503	0.018267	-1.27103
Gm30474	1.25243	0.684528	3.29659	0.00165076	0.018267	-1.46309
Tmem164	0.127017	8.15109	3.29653	0.00165107	0.018267	-2.62493
Tmem163	1.01389	4.30719	3.29652	0.00165112	0.018267	-2.05447
Scn8a	-0.490817	5.35469	-3.29578	0.00165476	0.0182973	-2.30662
Gm3764	1.19432	-1.42004	3.29529	0.0016572	0.0183144	-1.28066
Rs1	1.06375	-1.29714	3.29509	0.00165819	0.0183154	-1.29425
Gm40586	0.746527	0.737042	3.29479	0.00165972	0.0183224	-1.44136
C1qb	0.628747	6.23901	3.29453	0.00166101	0.0183268	-2.42091
Itpk1	0.389219	6.01164	3.29389	0.00166419	0.0183429	-2.38796
Tlr4	0.370926	6.06565	3.29388	0.00166427	0.0183429	-2.39713
Fam83d	-0.531033	2.40048	-3.29365	0.00166539	0.0183454	-1.78248
Mrps22	0.260028	3.93218	3.29317	0.00166779	0.0183618	-2.05135
Mlf2	-0.332217	4.78042	-3.2925	0.00167119	0.0183894	-2.23379
Gm29721	0.937895	0.467668	3.29164	0.00167548	0.0184243	-1.40993
Ccdc102a	-0.581791	3.1699	-3.29151	0.00167617	0.0184243	-1.93205
St3gal1	-0.162053	7.99617	-3.29072	0.00168012	0.0184578	-2.62935
Fcgbp	-1.42458	4.7331	-3.29049	0.00168128	0.0184606	-2.18741
Mtfr1	0.222082	5.64931	3.29016	0.00168294	0.0184689	-2.35997
Peg10	-1.01783	-0.651884	-3.28935	0.00168707	0.0185043	-1.3701
Sytl2	0.656694	3.42996	3.28879	0.00168991	0.0185255	-1.94917
D830030K20Rik	1.17114	-1.65444	3.28842	0.0016918	0.0185285	-1.29194
Fancd2	-0.35652	3.12514	-3.28838	0.00169199	0.0185285	-1.91336
Hsd17b11	0.256464	5.90024	3.2865	0.00170154	0.0186202	-2.40835
Tuba1c	-0.410954	4.58371	-3.28623	0.00170294	0.0186202	-2.20845
Sult5a1	-1.29442	-0.643448	-3.2862	0.0017031	0.0186202	-1.37694
Slk	-0.201347	7.85567	-3.2858	0.00170511	0.0186321	-2.63231
Gm51960	0.965847	-0.204239	3.28455	0.00171155	0.0186925	-1.38348
Mrpl37	-0.271042	3.97849	-3.2836	0.00171642	0.0187357	-2.09625
LOC118567763	2.43173	2.1762	3.28069	0.00173145	0.0188897	-1.63198
Ptpro	0.512237	3.66208	3.27932	0.00173859	0.0189574	-2.02806
Snx19	0.186591	5.66458	3.27777	0.00174669	0.0190356	-2.39468
Ppp1r26	0.73306	0.767223	3.27758	0.00174768	0.0190362	-1.4909
2300009A05Rik	0.455773	2.56362	3.27724	0.00174948	0.0190456	-1.82053
Gm7008	1.06115	-1.3378	3.27625	0.00175466	0.0190919	-1.34286
Dimt1	0.268378	3.89905	3.27571	0.00175748	0.0191031	-2.09364
Dipk2a	0.424672	3.86939	3.2757	0.00175756	0.0191031	-2.07248
Adamts14	-0.376112	4.76827	-3.27537	0.00175932	0.019112	-2.273
Lrrc75a	0.338291	3.05385	3.27495	0.00176153	0.0191258	-1.92068
Mtch2	0.170842	5.54957	3.27388	0.00176717	0.0191765	-2.39307
Tmprss2	1.12135	2.03158	3.27369	0.00176816	0.0191765	-1.69268
Gm32896	0.83211	2.33459	3.27353	0.00176901	0.0191765	-1.75162
Kntc1	-0.376495	4.76407	-3.27327	0.00177041	0.0191815	-2.27373
Gm40228	-1.04605	-0.993239	-3.2725	0.00177449	0.0192155	-1.37445
Flot1	-0.28465	4.67053	-3.27135	0.00178062	0.0192696	-2.26526
LOC118568445	0.988051	-0.303262	3.27121	0.00178138	0.0192696	-1.42781
Ptprz1	-1.31635	-0.706719	-3.27057	0.00178479	0.0192964	-1.40967
Arnt	-0.105574	7.00786	-3.26942	0.00179093	0.0193525	-2.59598
Amd2	0.9892	0.0728911	3.26818	0.00179756	0.0194139	-1.46551
Gm52902	0.625851	1.59828	3.26768	0.00180028	0.0194329	-1.68409
Hhipl1	-0.604879	2.71014	-3.26704	0.00180373	0.0194598	-1.91044
Numa1	-0.103056	7.99602	-3.26679	0.00180504	0.0194638	-2.69636
Smgc	1.16562	-1.66694	3.26629	0.00180775	0.0194827	-1.35086
Bmf	0.452813	3.95118	3.26522	0.00181355	0.0195349	-2.12967
Gm6559	0.734651	-1.74076	3.26503	0.0018146	0.0195359	-1.35476
Rora	-0.57695	6.46988	-3.26371	0.00182176	0.0196026	-2.54481
Hpse	0.550863	3.73876	3.26243	0.00182875	0.0196675	-2.09894
Gm39701	-1.10165	1.00484	-3.26176	0.00183243	0.0196967	-1.58751
Depdc1b	-0.398559	3.89872	-3.26028	0.00184053	0.0197734	-2.16553
Hoxc10	1.45616	-1.1115	3.25862	0.00184968	0.0198612	-1.39087
Gm30378	1.01369	-1.56519	3.25788	0.00185379	0.0198949	-1.37554
Pnkd	-0.35522	3.20037	-3.25709	0.00185817	0.0199314	-2.02475
Gm40227	0.586283	2.12208	3.2564	0.00186202	0.0199622	-1.7936
Tgm7	-1.25918	-1.54962	-3.25591	0.00186471	0.0199806	-1.40283
Ppp2r5b	-0.450743	2.76684	-3.25531	0.00186805	0.0200058	-1.93978
Gm30699	0.871094	-0.940372	3.25506	0.00186946	0.0200105	-1.40959
Oas1f	-1.15372	-1.04482	-3.25392	0.00187583	0.0200682	-1.42699
Chat	-1.01526	-1.57165	-3.25234	0.00188471	0.0201526	-1.40593
Acp6	0.304549	3.61898	3.25109	0.00189176	0.0202166	-2.10888
Spdye4b	0.871119	-1.82193	3.25092	0.00189268	0.0202166	-1.39007
Acta2	-0.389253	5.05015	-3.25075	0.00189368	0.0202168	-2.38415
Cfap44	0.683495	0.706081	3.24977	0.00189922	0.0202653	-1.56562
Fap	0.333519	4.98191	3.24879	0.00190478	0.020314	-2.36462
Gm11613	0.26465	5.01431	3.24815	0.00190839	0.0203419	-2.36307
Rhbdl3	-0.926052	1.29372	-3.24705	0.00191467	0.0203879	-1.65698
Os9	-0.171983	5.85105	-3.24704	0.0019147	0.0203879	-2.51571
Tlr7	0.729557	4.07219	3.24511	0.00192578	0.0204951	-2.19567
Psd	-0.406176	2.8524	-3.24437	0.00193002	0.0205296	-1.97516
Gm40670	1.16165	-0.250215	3.24361	0.00193438	0.0205652	-1.49943
H4c4	-0.30445	5.15315	-3.24317	0.00193692	0.0205678	-2.42447
B430306N03Rik	0.450479	2.13831	3.24306	0.00193754	0.0205678	-1.81699
Abraxas1	0.24584	5.35427	3.24305	0.00193764	0.0205678	-2.44771
Crnde	-1.37155	-0.189284	-3.24263	0.00194003	0.0205825	-1.54142
Aoah	1.10066	5.53978	3.24216	0.00194275	0.0206006	-2.4714
Acp4	0.869701	0.433594	3.24186	0.00194452	0.0206086	-1.54117
Ctsb	0.308914	8.16347	3.24099	0.00194957	0.0206477	-2.77895
Nkx6-3	0.842976	0.441501	3.24087	0.00195023	0.0206477	-1.56516
Ppp1r9b	-0.241007	5.77313	-3.24044	0.00195276	0.0206639	-2.52579
Sestd1	0.334075	8.21072	3.24012	0.00195459	0.0206725	-2.78848
Gpr174	1.96788	3.11394	3.23896	0.00196137	0.0207099	-1.95083
LOC671917	1.17691	-1.33305	3.23893	0.00196156	0.0207099	-1.43998
1110018N20Rik	1.20992	-1.48908	3.23891	0.00196167	0.0207099	-1.43305
Sap130	-0.168243	6.61249	-3.23882	0.0019622	0.0207099	-2.63402
Gm22317	1.55236	-0.825423	3.23865	0.0019632	0.0207099	-1.47303
Zmat4	0.846764	1.10619	3.23813	0.00196623	0.020728	-1.66053
Mlf1	1.07709	0.462693	3.23801	0.00196694	0.020728	-1.56411
BC005537	0.145078	7.32859	3.2377	0.00196874	0.0207362	-2.71043
Aldh9a1	-0.284835	4.17271	-3.23719	0.00197173	0.0207396	-2.26322
Kif4	-0.398396	3.91806	-3.23707	0.00197241	0.0207396	-2.2321
Nkx3-1	1.65667	-0.939202	3.23695	0.00197313	0.0207396	-1.45818
Ccl22	1.7579	1.7002	3.23694	0.0019732	0.0207396	-1.73684
Rprm	0.993857	-1.69155	3.23678	0.00197414	0.0207396	-1.43228
Shc2	-0.976623	0.0178027	-3.23559	0.00198112	0.0208022	-1.54577
Mrtfa	-0.236933	8.07605	-3.2344	0.00198815	0.0208654	-2.79341
Lypd6b	-2.06311	2.21373	-3.23407	0.00199011	0.0208752	-1.85766
Spint3	-0.822459	-0.511825	-3.23277	0.00199783	0.0209211	-1.50612
Gm41393	-0.593448	1.49474	-3.2327	0.00199823	0.0209211	-1.74707
Chmp6	-0.471424	3.48695	-3.23267	0.00199844	0.0209211	-2.1375
Ramp1	0.606335	4.58404	3.23261	0.00199879	0.0209211	-2.33336
Atp7a	0.173853	7.21281	3.23247	0.00199961	0.0209211	-2.71323
4930553E22Rik	1.1019	-2.00631	3.23163	0.00200458	0.0209624	-1.43654
Lrch1	0.183563	8.87492	3.23141	0.00200593	0.0209658	-2.86985
Adora2b	-0.50197	2.26303	-3.23096	0.0020086	0.0209829	-1.91029
Gm614	1.25391	0.711348	3.23039	0.00201203	0.0209998	-1.5845
Grid2ip	1.12454	-1.65363	3.23035	0.00201227	0.0209998	-1.44856
Stk16	-0.282918	3.70757	-3.22788	0.00202704	0.0211415	-2.20372
Barhl1	0.882929	0.305034	3.22765	0.00202843	0.0211415	-1.58424
Elovl6	-0.264928	6.79828	-3.22757	0.00202895	0.0211415	-2.69454
Tmem184c	0.242786	4.90033	3.22707	0.00203197	0.021153	-2.41914
Zbtb12	-0.442552	2.29204	-3.22677	0.00203378	0.021153	-1.91107
Usp21	-0.275895	3.89503	-3.2267	0.00203417	0.021153	-2.24879
Gm33858	0.899977	-1.45061	3.2267	0.0020342	0.021153	-1.46292
Rps9	-0.281752	6.24234	-3.2264	0.00203599	0.0211608	-2.63152
Neurl4	-0.240455	4.79258	-3.2258	0.00203962	0.0211801	-2.40413
Sh3pxd2a	-0.232405	7.26198	-3.22575	0.00203992	0.0211801	-2.74255
Atg5	0.185629	6.3561	3.22336	0.00205448	0.0213205	-2.64152
Myl9	-0.893206	1.16219	-3.22249	0.00205978	0.0213504	-1.74881
Ints12	0.249735	4.45955	3.22242	0.00206018	0.0213504	-2.34986
4933402D24Rik	0.91548	-0.0723958	3.22237	0.0020605	0.0213504	-1.54471
Aspm	-0.4131	6.01705	-3.22195	0.00206305	0.0213581	-2.61697
Gk	0.356703	5.84374	3.22191	0.00206334	0.0213581	-2.58455
A230056P14Rik	0.393282	3.02543	3.22075	0.00207044	0.0214208	-2.07295
Nrtn	-0.956357	-0.598833	-3.22	0.00207507	0.0214578	-1.53851
Bag6	-0.305883	6.03786	-3.2194	0.00207873	0.0214848	-2.62288
Gm39271	1.10868	-1.16185	3.21852	0.00208418	0.0215186	-1.49163
Wdr55	-0.422829	2.11409	-3.21849	0.00208434	0.0215186	-1.89228
Cfap126	0.476979	2.09788	3.21821	0.0020861	0.0215186	-1.87617
Cyb5r3	-0.366128	5.78916	-3.21819	0.00208622	0.0215186	-2.59063
Gm14502	0.652603	1.37589	3.21802	0.00208729	0.0215188	-1.76001
Guca1b	0.89456	-1.11649	3.21714	0.00209272	0.0215639	-1.50013
LOC100041057	0.831038	1.17389	3.2168	0.00209484	0.0215649	-1.70945
Serpina3m	1.25378	-1.62131	3.21674	0.00209523	0.0215649	-1.48465
Gm51764	-0.606709	1.49518	-3.21661	0.00209599	0.0215649	-1.80402
Esrp2	-0.450007	4.21145	-3.21539	0.00210362	0.0216298	-2.33588
Chchd5	-0.377192	2.60965	-3.21526	0.00210442	0.0216298	-2.01304
Gm38460	0.911664	-0.726145	3.21477	0.00210748	0.0216504	-1.53271
Ecm1	-0.632654	5.61768	-3.21447	0.00210936	0.0216589	-2.58252
4933412E12Rik	0.297881	4.42151	3.21359	0.00211484	0.0217042	-2.36539
Rbbp8nl	-0.743581	1.16667	-3.21239	0.00212237	0.0217685	-1.73889
Mcm10	-0.404269	3.43681	-3.21226	0.00212323	0.0217685	-2.20317
Dpy19l3	0.420344	4.22747	3.21186	0.00212572	0.021783	-2.33356
Wdr75	0.2039	5.36979	3.21135	0.00212892	0.0218049	-2.53144
Kif26b	-0.590972	6.74224	-3.21097	0.00213134	0.0218188	-2.74468
BC024063	0.271969	4.60266	3.20817	0.00214908	0.0219703	-2.41041
Pole3	-0.6751	1.29964	-3.20817	0.00214909	0.0219703	-1.77615
LOC118567481	-0.772028	0.537366	-3.20813	0.00214937	0.0219703	-1.68323
Erc2	0.620788	2.90345	3.20756	0.00215297	0.0219961	-2.10877
[truncated: 18,424 more rows]
